# Supplementary material for: The use of respiratory rate-oxygenation index to predict failure of high-flow nasal cannula in patients with coronavirus disease 2019-associated acute respiratory distress syndrome: A retrospective study
Source: PLoS One. 2023 Jun 21;18(6):e0287432. doi: 10.1371/journal.pone.0287432 (PMC10284391; doi:10.1371/journal.pone.0287432)
Supplement: S2 File — (XLSX) [file pone.0287432.s005.xlsx]

## Sheet: Demographics
id	sex	age	bw	ht	bmi	underlying_disease	u_dm	u_ht	u_dlp	u_ckd	u_cerebrovascular	temp_hf1	hr_hf1	map_hf1	rr_hf1	spo2_hf1	fio2_hf1	sf_hf1	hfnc_day	hf_failure	hb_hf1	wbc_hf1	lymc_hf1	plt_hf1	cr_hf1	dd_hf1	crp_hf1	icu_admission	icu_los	hosp_los	hosp_discharge_alive	28d_alive	doi_hfnc_start	sofa_hf1
1	1	67	72	1.62	27.43	1	0	1	1	0	1	36	86	98.6667	16	98	0.4	245	3	0	14	3370	1.32104	184000	0.92	0.47	12.9	1	3	9	1	1	3	2
2	1	52	80	1.62	30.48	0	0	0	0	0	0	37.1	54	96	20	97	0.4	242.5	3	0	14.9	14550	0.82935	362000	1.16		27.1	1	10	16	1	1	10	1
3	2	55	88	1.5	39.11	1	1	0	0	0	0	36.4	68	84	24	99	0.8	123.75	4	1	11.4	10500	1.0395	413000	0.62	3.25	65.8	1	28	28	0	0	9	3
4	1	58	43	1.4	21.94	1	0	0	0	1	0	36.3	80	71.6667	20	96	0.6	160	2	1	9.5	7680	0.68352	155000	9.09	4.2	85	1	9	9	0	0	4	6
6	2	72	63	1.6	24.61	1	0	1	1	0	0	36	98	98	26	97	0.4	242.5	4	0	7	5400	1.2312	165000	1.31		44.8	1	3	9	1	1	7	3
7	1	55	70	1.7	24.22	0	0	0	0	0	0	36.5	97	92.6667	20	97	0.4	242.5	18	0	11.5	6080	0.66272	277000	1.06			1	18	25	1	1	10	2
8	2	70	85	1.52	36.79	1	1	1	1	0	1	37.9	97	105	32	95	1	95	2	1	12.9	4400	1.0296	184000	0.92	0.49	61.2	1	11	11	0	0	0	3
9	1	63	65	1.7	22.49	0	0	0	0	0	0	36.5	62	73.3333	18	95	0.6	158.333	13	1	15.1	11520	0.4608	198000	1.14	0.5	18.1	1	29	29	1	1	15	2
12	2	43	65	1.56	26.71	1	1	0	0	0	0	37	96	79.6667	24	95	0.8	118.75	2	1	12	11150	1.79515	335000	0.58	0.5	23.1	1	14	16	1	1	9	3
15	2	62	60	1.5	26.67	0	0	0	0	0	0	36.9	72	86	18	96	0.6	160	22	0	12.9	4680	0.65052	149000	0.77	0.55	17.3	1	18	35	1	1	8	2
16	1	79	60	1.55	24.97	1	0	1	1	0	0	39	108	104.667	22	98	0.4	245	3	0	13.1	19150	0.4979	129000	1.38		335	1	3	19	1	1	12	7
17	1	73	77	1.75	25.14	1	0	1	0	0	0	37.6	109	96.3333	24	94	0.6	156.667	7	0	13.2	6560	0.5248	164000	0.89	73.88	52.9	1	10	16	1	1	3	6
18	2	63	55	1.55	22.89	0	1	0	0	0	0								4	0	10.7	6790	0.50246	149000	0.94	0.6	41.9	1	4	13	1	1	3	0
19	1	62	70	1.75	22.86	1	0	1	1	0	0	36.3	86	97.3333	18	100	0.6	166.667	10	1	9.6	7930	0.58682	332000	1.05	0.4	61.6	1	10	57	0	1	2	3
20	2	77	51	1.51	22.37	1	0	1	1	0	0	36.1	55	65.3333	20	99	0.6	165	14	1	12.2	4620	1.2012	156000	0.86	0.29	23.3	1	19	28	0	0	8	3
21	2	60	65	1.56	26.71	0	0	0	0	0	0	36.5	62	70	18	95	0.7	135.714	8	0	12.7	12400	1.0292	267000	0.72	0.31	15.3	1	5	13	1	1	7	3
22	1	86	65	1.71	22.23	1	1	1	0	0	0	36.2	86	72	22	96	0.6	160	13	0	9.7	11030	0.80519	223000	1.09	0.4	207	0		17	1	1	6	4
24	2	53	56	1.65	20.57	1	0	1	1	0	1	38.7	85	80.6667	22	99	0.6	165	6	0	13.1	5150	1.47805	148000	0.68	0.48	207	0		10	1	1	10	3
25	1	53	65	1.55	27.06	0	0	0	0	0	0	37.2	83	81.6667	20	97	0.8	121.25	6	0	13.2	13910	0.66768	348000	0.73		91.9	0		15	1	1	12	3
26	2	60	54	1.6	21.09	1	0	0	0	0	0	41.4	80	103	22	91	0.6	151.667	2	1	11	4790	0.55085	237000	0.44	1.23	152	1	3	3	0	0	7	2
27	1	30	104	1.72	35.15	1	1	0	0	0	0	37	84	81.3333	20	100	0.4	250	4	0	13.9	5710	1.42179	153000	0.78	0.34	93.6	0		15	1	1	7	1
28	2	73	45	1.55	18.73	1	1	1	1	0	0	36.8	89	79	20	99	0.4	247.5	2	0	8.6	15810	0.61659	499000	0.64		5.08	0		19	1	1	18	1
29	2	72	60	1.57	24.34	1	1	1	1	0	0	38.1	90	101.667	18	98	0.4	245	5	0	13.7	4990	0.72854	289000	0.76	0.35	101	0		8	1	1	6	1
31	2	77	41	1.5	18.22	1	0	1	0	0	0	37	74	83	24	93	0.6	155	7	0	12.1	5300	0.8003	186000	0.92	0.91	92	1	6	19	1	1	8	2
32	1	61	72	1.7	24.91	1	1	1	0	0	0	38.7	112	107.667	24	92	1	92	1	1	15	6610	0.68083	403000	1.19	0.47	65.5	1	12	22	1	1	9	4
33	2	37	65	1.6	25.39	0	0	0	0	0	0	37.4	92	83	20	99	0.6	165	5	0	12.8	10100	0.7878	254000	0.52	0.33	62.9	0		11	1	1	8	2
34	1	56	78	1.66	28.31	0	0	0	0	0	0	37.2	61	99.6667	26	100	0.6	166.667	7	0	12.7	23350	0.9807	351000	0.63	0.47	72	1	36	18	1	1	11	3
35	2	67	83	1.65	30.49	1	1	1	1	0	0	36.3	82	100	24	97	0.6	161.667	8	1	13.1	8010	1.77021	165000	1.15	0.59	87.4	1	41	53	0	1	1	2
36	2	58	63	1.56	25.89	1	1	1	1	0	0	36.8	68	85	26	97	0.6	161.667	3	1	12.5	9620	1.50072	370000	0.59	0.6	54.8	1	19	42	1	1	15	2
37	2	49	80	1.6	31.25	1	0	0	1	0	1	35.6	66	92.3333	14	94	0.6	156.667	5	1	13.1	5190	0.93939	260000	0.79	0.63	58.7	1	20	41	0	1	9	2
38	2	62	59	1.5	26.22	1	0	1	0	0	0	36.7	69	65.6667	30	96	0.6	160	2	1	12.4	9280	0.25984	139000	0.83		95.8	1	17	24	1	1	5	4
39	1	46	69	1.69	24.16	1	0	0	0	0	0	38	105	85.6667	42	100	0.6	166.667	2	1	4.3	25360	4.438	283000	1.06		59	1	34	58	1	1	4	2
40	1	42	68	1.6	26.56	1	1	1	1	0	0	35.3	87	103	28	100	0.6	166.667	1	1	14.9	9470	0.89965	402000	0.57	0.46	126	1	8	13	1	1	3	2
41	2	36	125	1.6	48.83	1	1	1	0	0	0	38.9	80	79.6667	28	93	0.6	155	2	1	14.4	7130	1.04098	283000	0.66	1.74	28	1	21	24	0	0	8	2
42	2	45	75	1.59	29.67	1	1	1	1	0	0	38.2	73	93.3333	22	95	0.8	118.75	2	1	11.6	5310	1.26909	212000	0.98	0.37	99.5	1	35	38	1	1	3	3
44	1	60	70	1.6	27.34	0	0	0	0	0	0	36.6	78	82	20	100	0.8	125	7	0	11.1	10720	1.11488	260000	54.75	54.75	39.5	0		10	0	0	6	3
46	2	57	66	1.55	27.47	1	0	1	1	0	0	36.2	80	76	20	95	0.6	158.333	3	0	14.1	5530	1.01199	277000	0.52	0.38	108	0		6	1	1	6	2
47	1	63	83	1.64	30.86	0	0	0	0	0	0	36.8	78	69.6667	20	95	0.4	237.5	2	0	12.9	7800	0.7332	209000	0.92	28.27	57.4	0		14	1	1	11	1
49	2	69	64	1.65	23.51	1	0	1	0	0	0	36.2	84	112	20	100	0.6	166.667	4	0	13.2	3040	0.62928	116000	0.66	4.16	83.5	0		5	1	1	6	3
51	1	75	70	1.7	24.22	1	0	1	0	0	0	39.5	96	122.333	26	97	0.6	161.667	7	1	12.5	4460	0.37018	177000	0.79	0.68	151	1	3	10	0	0	4	2
52	1	57	98	1.65	36	1	1	1	0	0	0	37.9	75	88.3333	20	95	0.6	158.333	11	0	14	3510	0.82134	180000	0.78	0.39	96.6	0		11	1	1	8	2
53	1	72	75	1.63	28.23	1	0	0	0	0	0	38.4	80	109.333	20	93	0.6	155	5	1	14.5	7390	0.73161	148000	0.79	0.95	91.5	1	13	16	0	0	7	3
54	2	51	85	1.57	34.48	1	1	0	0	0	0	37.5	93	118	22	94	0.6	156.667	5	0	13.4	8090	1.06788	332000	0.55		10.7	0		14	1	1	10	2
60	1	44	85	1.65	31.22	0	0	0	0	0	0	36.7	63	73.3333	36	96	0.4	240	4	1	13.6	4860	0.8019	227000	0.87	0.48	109	1	12	17	1	1	4	1
61	2	60	70	1.6	27.34	1	1	1	1	0	0	36.6	72	97.6667	32	85	0.4	212.5	6	1	12.6	5650	0.7797	327000	0.79	0.39	26.3	1	13	21	0	0	8	3
64	1	75	65	1.65	23.88	1	1	1	0	0	0	36.1	70	99.3333		96	0.6	160	4	1	14.3	15530	0.74544	220000	0.84		156	1	15	15	0	0	9	0
65	2	71	70	1.62	26.67	1	0	1	0	0	0	36.7	71	114.333	24	98	0.6	163.333	6	0	12.8	6240	0.7176	193000	1.11	3.31	127	0		8	1	1	5	2
66	1	76	53	1.68	18.78	1	0	1	1	0	0	37.9	89	95	30	99	0.6	165	4	0	13	4760	1.36136	141000	0.77		65.8	0		6	1	1	7	4
67	1	73	64	1.67	22.95	0	0	0	0	0	0	36.6	102	89.3333	20	99	0.6	165	6	0	13.1	10480	0.34584	240000	1.14	0.4	199	1	6	25	1	1	8	3
68	1	68	87	1.6	33.98	1	0	1	1	0	0	37.8	103	101.667	30	98	0.4	245	2	0	15	11820	0.75648	155000	1.01	1.38	198	0		10	1	1	7	3
69	1	60	84	1.73	28.07	1	0	1	1	0	0	36.9	87	107.333	20	98	0.6	163.333	8	0	12.3	8610	0.32718	187000	0.91	0.61	85.4	0		13	1	1	9	3
70	1	71	70	1.7	24.22	1	1	1	0	1	0	37.2	77	85	20	98	0.4	245	3	0	10	9150	0.44835	476000	1.32	6.39	106	0		28	1	1	14	2
71	2	55	55	1.5	24.44	1	1	0	0	0	0	36	67	76.6667	24	96	0.6	160	8	0	12	5850	0.78975	385000	0.47	0.96	132	0		11	1	1	7	0
72	2	26	110	1.6	42.97	0	0	0	0	0	0	37.3	90	92.3333	26	94	0.6	156.667	3	1	13.1	7850	2.45705	186000	0.64	0.45	76.5	1	6	19	1	1	7	3
73	2	57	92	1.6	35.94	1	1	1	1	0	0	36.7	75	99.6667	26	94	0.6	156.667	2	1	14.2	4780	0.77914	232000	0.4	0.5	81.8	1	6	19	1	1	5	3
74	1	54	102	1.65	37.47	1	1	1	1	0	0	36.1	70	90	30	94	0.6	156.667	5	0	15.8	8970	0.69069	224000	0.68	0.83	28.7	0		16	1	1	9	3
75	2	66	71	1.5	31.56	0	0	0	0	0	0	37	63	68.6667	20	99	0.5	198	2	0	12.4	5020	1.24998	247000	0.65		23.7	0		7	1	1	8	1
76	2	64	45	1.45	21.4	1	0	1	1	1	0	37.6	83	91.6667	18	100	0.4	250	7	0	6.9	8300	0.4399	175000	7.91		84.4	0		18	1	1	9	7
77	2	78	63	1.6	24.61	1	0	1	0	0	0	36.5	80	91.6667	20	97	0.6	161.667	5	0	13	8560	0.49648	288000	1.28	0.38	111	0		5	1	1	10	3
81	2	37	47	1.56	19.31	1	1	1	1	1	0	38.3	92	90.6667	20	95	0.4	237.5	6	0	10.3	8860	0.30124	236000	6.15	2.04	148	0		17	1	1	11	3
82	2	66	83	1.5	36.89	1	0	1	1	0	1	36	73	113.333	22	97	0.6	161.667	3	0	13.4	4770	1.14957	248000	1.14	0.93	113	0		9	1	1	1	3
83	1	72	61	1.6	23.83	1	0	0	0	1	0	36.9	67	112	20	97	0.8	121.25	2	1	12	12090	1.00347	302000	1.29	2.15	70.8	1	23	51	1	1	5	1
84	2	57	62	1.5	27.56	1	0	1	1	0	0	36.9	91	105.333	29	100	0.8	125	2	0	9.8	15250	0.68625	333000	0.79	0.84	29.9	0		16	1	1	10	3
85	2	82	60	1.65	22.04	1	0	1	1	1	0	36.6	48	93	14	98	0.8	122.5	5	0	13	7510	1.2016	333000	0.66	0.68	30.4	0		16	1	1	10	1
86	1	53	100	1.69	35.01	1	1	1	0	1	0	39.6	88	97	26	92	0.8	115	1	1	11.4	3550	0.91945	127000	0.62	0.86	73.6	1	11	21	1	1	3	3
87	1	58	90	1.65	33.06	1	1	1	1	0	0	38.8	94	89.6667	28	82	0.8	102.5	2	1	13.4	5380	1.28044	164000	1.01	0.63	90.4	1	21	30	1	1	5	3
88	1	43	110	1.7	38.06	0	0	0	0	0	0	37.8	94	91	22	97	0.4	242.5	10	0	13.7	5060	1.02212	191000	0.88	0.51	84.1	0		17	1	1	8	3
89	1	58	57	1.61	21.99	0	0	0	0	0	0	37	67	91	20	100	0.4	250	2	0	14.4	2800	0.3696	212000	0.68	0.54	22.1	0		11	1	1	3	1
90	2	69	65	1.6	25.39	1	1	1	0	1	0	36.6	97	112	22	94	0.4	235	5	0	10.4	3650	0.6497	380000	4.89	1.45	151	0		13	1	1	6	6
91	2	82	55	1.58	22.03	1	1	1	1	0	0	37	88	88.3333	18	95	0.6	158.333	14	0	12.4	14440	0.73644	606000	1.42		168	1	3	17	1	1	4	3
101	1	64	70	1.61	27.01	0	0	0	0	0	0	36	67	72.6667	24	95	0.6	158.333	2	1	17	11110	0.91102	217000	1.12	0.67	131	0		10	0	0	9	2
102	2	54	65	1.5	28.89	0	0	0	0	0	0	36.3	76	85	20	97	0.6	161.667	6	1	13	8690	0.59092	181000	0.64		40.8	1	13	32	1	1	9	3
103	2	48	85	1.65	31.22	0	0	0	0	0	0	37.4	62	72	19	92	0.8	115	1	1	11.2	9980	1.97604	373000	0.72	0.57	129	0		16	1	1	3	3
104	2	43	110	1.6	42.97	1	1	1	1	0	1	36.8	85	105.333	24	94	0.6	156.667	6	0	11.6	9010	0.70278	340000	0.99	0.57	68.9	0		15	1	1	9	0
105	2	66	80	1.51	35.09	1	0	0	1	0	0	36.9	65	87.6667	20	99	0.4	247.5	1	0	15.4	6200	0.7378	239000	0.51	0.59	96.8	0		9	1	1	11	1
106	1	73	74	1.78	23.36	0	0	0	0	0	0	36.5	73	88	24	98	0.8	122.5	6	0	11.1	10010	0.79079	281000	0.67	55.44	347	0		12	1	1	5	3
107	2	64	87	1.56	35.75	1	1	1	1	0	0	36.6	84	93.6667	24	99	0.6	165	3	0	7.7	10440	1.62864	395000	0.96	1.4	59.9	0		10	1	1	12	2
108	1	78	70	1.64	26.03	1	0	1	0	0	0	36	74	82.6667	24	95	0.6	158.333	5	0	13.8	3130	0.65104	185000	0.82	0.58	74	0		8	1	1	6	2
109	1	55	90	1.75	29.39	1	1	1	0	0	0	38	84	108.667	20	98	0.6	163.333	2	0	14.6	5490	0.73017	193000	1.01	0.84	34.4	0		9	1	1	4	2
110	1	53	65	1.65	23.88	1	0	0	0	0	0	36	62	86	20	98	0.4	245	2	0	14.5	8380	1.1732	239000	0.52	1.83	57.8	0		10	1	1	4	3
111	2	66	80	1.6	31.25	1	1	1	1	1	0	36.6	62	86.6667	23	95	0.6	158.333	4	0	11.7	7750	0.31775	217000	0.62	0.49	75.7	0		8	1	1	9	3
112	1	67	65	1.6	25.39	1	1	1	0	0	1	36.6	86	104.667	20	98	0.4	245	3	0	13.3	9340	0.87796	279000	0.94	0.96	86.6	0		8	1	1	4	3
113	1	58	75	1.7	25.95	1	1	0	0	0	0	38	85	90.6667	20	96	0.4	240	2	0	14.3	8970	0.54717	207000	0.66	54.6	300	0		9	1	1	5	1
114	2	60	42	1.45	19.98	1	0	1	0	1	0	37.6	99	98	22	94	0.6	156.667	3	1	10.9	4940	0.10868	21000	5.85	6.51	15.9	1	9	20	0	0	15	10
116	1	65	64	1.65	23.51	1	1	1	1	0	0	36.6	66	95	22	93	0.8	116.25	4	1	12.5	6650	1.07065	360000	0.95	0.75	195	1	12	15	0	0	5	3
117	2	54	79	1.56	32.46	1	1	1	1	1	0	36.4	87	93.3333	28	92	0.6	153.333	13	1	12.8	10540	0.75888	436000	0.61	2.01	68.8	1	14	30	0	0	7	2
118	1	54	90	1.75	29.39	1	1	1	0	0	0	36.8	64	87.3333	2	96	0.6	160	4	0	15.1	8260	1.41246	253000	1.07	0.48	112	0		23	1	1	4	3
119	1	71	57	1.6	22.27	1	0	0	0	0	0	36	81	105.333	22	96	0.6	160	8	0	12.4	9430	1.05616	282000	0.65		63.4	0		12	1	1	4	2
120	1	44	77	1.75	25.14	1	0	0	1	0	0	37.5	84	84.3333	24	95	0.6	158.333	4	0	15.1	4460	0.48168	180000	1.06	1.63	129	0		9	1	1	8	2
121	2	54	76	1.57	30.83	1	1	1	1	1	0	37	60	109	26	94	0.6	156.667	4	0	11.9	8100	1.2312	314000	1.38		48.8	0		17	1	1	7	3
122	2	31	103	1.65	37.83	1	1	0	0	0	0	36.8	86	76.3333	25	96	0.6	160	5	0	14.4	11190	1.54422	224000	0.48	0.82	79.5	0		10	1	1	13	1
123	1	72	73	1.6	28.52	1	1	1	1	0	0	37.4	52	92	20	96	0.4	240	7	0	10.7	4330	0.51094	290000	0.92	0.76	75.7	0		9	1	1	8	3
124	2	29	120	1.65	44.08	0	0	0	0	0	0	37.4	87	81	24	100	0.5	200	4	0	14.6	6510	1.41918	334000	0.76	0.33	21.8	1	2	6	1	1	9	1
125	1	77	78	1.71	26.67	1	0	1	1	0	0	36.2	72	91	20	93	0.4	232.5	10	1	12.8	10910	1.24374	180000	1.13	59.27	65.5	0		9	0	0	14	3
139	1	40	70	1.68	24.8	1	0	1	1	0	0	39	73	87.6667	20	95	0.6	158.333	3	0	7.9	3920	0.63112	82000	10.6	9.08	105	1	6	23	1	1	9	5
140	1	57	60	1.5	26.67	0	0	0	0	0	0	38.2	84	85	20	95	0.6	158.333	3	1	13.6	3960	0.79992	101000	0.8	0.97	34.5	1	7	17	1	1	3	3
141	1	74	65	1.55	27.06	1	1	1	0	1	0	37	66	79.6667	32	93	0.6	155	12	1	14.8	5530	0.53088	230000	0.91	0.98	146	1	19	31	0	1	10	0
142	1	53	54	1.59	21.36	0	0	0	0	0	0	36.9	80	110.333	20	100	0.4	250	2	0	12.1	13320	0.75924	405000	0.52	4.46	40.9	1	4	9	1	1	16	1
143	2	79	73	1.55	30.39	1	1	1	0	1	1	37	69	87.3333	28	99	1	99	2	0	9.6	6130	1.5325	216000	1.93	0.69	199	0		11	1	1	1	4
144	2	57	155	1.6	60.55	1	1	1	1	0	0	36.4	88	84.3333	20	96	0.4	240	9	0	11.8	8110	1.10296	338000	0.61	0.21	31.2	0		14	1	1	9	3
145	1	52	72	1.6	28.12	1	0	1	0	0	0	36.8	56	90	24	98	0.6	163.333	6	0	12	5610	0.561	269000	1.58	1.1	102	0		13	1	1	3	3
146	2	71	50	1.5	22.22	1	0	1	1	0	0	36.1	60	85	24	94	0.4	235	5	0	13.3	12150	0.729	513000	0.66	2.05	51.6	1	16	19	1	1	12	3
147	1	77	50	1.6	19.53	1	1	1	1	0	1	36.8	64	113.333	20	94	0.6	156.667	6	0	12.4	2710	0.4607	223000	1.92	1.36	87.2	0		11	1	1	3	4
148	1	66	70	1.62	26.67	1	1	1	1	0	1	36.8	108	97.6667	20	94	0.4	235	3	0	11.6	7310	1.05995	303000	0.46	0.89	100	0		9	1	1	2	1
149	2	61	84	1.6	32.81	1	1	1	1	0	0	37	64	93.6667	18	94	0.6	156.667	9	0	9.5	13370	1.14982	366000	0.8	4.86	23.9	0		18	1	1	14	2
150	2	25	68	1.65	24.98	1	1	0	0	0	0	36.1	81	111.667	22	100	0.6	166.667	2	0	9.6	14270	0.5708	490000	0.36		62.1	0		13	1	1	10	2
155	1	51	82	1.62	31.25	1	0	0	0	0	1	38.3	110	94	20	95	0.8	118.75	2	1	14.2	13200	0.4752	245000	1.19	1.29	104	1	28	37	0	1	11	3
156	2	70	61	1.5	27.11	1	1	1	0	1	1	37.7	92	91.3333	28	95	0.6	158.333	7	0	10.5	16730	0.53536	107000	1.16		42.9	1	9	35	0	1	8	2
157	2	85	52	1.52	22.51	1	1	1	1	1	0	36.8	91	127.667	26	91	0.9	101.111	11	1	13.4	12020	0.85342	195000	0.91	8.4	120	1	20	28	0	0	9	3
158	2	64	52	1.45	24.73	1	0	1	0	0	0	36.1	71	100.667	20	95	0.6	158.333	7	0	12.2	13440	0.86016	466000	0.79	9.74	20	1	8	28	1	1	17	1
159	1	53	60			1	1	1	0	0	0	37.6	84	106	22	97	0.8	121.25	4	0	10.5	13480	1.56368	413000	0.61	1.29	83	0		15	1	1	11	3
160	2	71	80	1.55	33.3	1	0	1	1	0	0	37.6	63	96.3333	18	93	0.5	186	6	0	10.6	4550	0.3185	207000	0.56	0.9	78.2	0		10	1	1	7	2
161	1	84	64	1.76	20.66	1	0	1	0	1	0	36.3	66	59	25	95	0.8	118.75	15	1	14.7	13370	0.57491	186000	1.17	8.37	136	1	12	21	0	0	10	4
162	2	46	60	1.53	25.63	1	0	1	0	0	0	37.3	77	97	32	96	0.6	160	5	0	12.9	11590	1.06628	235000	0.53	1.91	119	0		8	1	1	7	2
163	2	62	61	1.5	27.11	1	0	0	0	0	0	36.8	72	79.3333	26	97	0.6	161.667	3	0	6.6	10620	1.3806	250000	1.75	2.74	106	0		9	1	1	3	4
164	2	78	42	1.65	15.43	1	0	1	0	1	0	36.6	63	98	20	99	0.6	165	7	0	13.9	12060	2.20698	342000	1.03	1.57	93.8	0		21	1	1	15	3
165	2	80	52	1.45	24.73	1	1	1	1	0	0	36.1	60	71.3333	22	97	0.6	161.667	15	0	11	20990	0.98653	351000	0.96	0.57	47.6	0		20	1	1	7	3
166	2	70	40	1.5	17.78	1	0	1	1	1	0	36.9	73	93	26	92	0.6	153.333	13	0	11.3	16830	1.43055	460000	1.35	1.15	38.1	0		17	1	1	11	3
167	1	47	70	1.65	25.71	1	1	0	0	0	0	38.1	80	98	26	95	0.9	105.556	19	1	14.8	16830	0.57222	409000	0.67	0.36	151	1	25	30	0	1	7	3
168	2	85	61	1.5	27.11	1	1	1	1	0	0	36.7	82	102.333	20	96	0.6	160	3	0	11.9	10430	0.26075	278000	0.4	6.61	7.79	0		9	1	1		2
169	2	73	43	1.5	19.11	1	1	1	1	1	1	36.4	71	102	16	100	0.6	166.667	3	1	11.2	7070	0.69286	129000	2.58	3.65	37.2	1	22	22	0	0	4	6
170	1	55	83	1.63	31.24	1	1	1	1	0	1	36.8	102	96	20	95	0.6	158.333	11	1	14.1	11870	0.60537	172000	1.08	0.46	46.6	1	10	26	0	0	10	3
171	2	62	60	1.5	26.67	0	0	0	0	0	0	37	90	79.6667	20	93	0.6	155	23	0	12.9	4680	0.6084	149000	0.77	0.55	17.3	1	18	35	1	1	6	3
179	2	67	80	1.49	36.03	1	1	1	0	0	0	36.8	111	143.333	32	94	0.6	156.667	10	0	12.6	5630	1.17104	163000	0.81	1.49	136	1	7	15	1	1	3	2
180	2	64	80	1.6	31.25	1	1	1	0	1	0	36.9	64	102	20	99	0.4	247.5	2	1	12.3	6630	1.6575	166000	1.71	0.35	182	1	25	32	1	1	5	3
181	2	55	70	1.5	31.11	1	1	1	1	1	0	37.5	86	81.3333	25	93	0.6	155	8	0	5.4	6220	0.67176	131000	4.97	1.44	80.9	1	6	13	1	1	3	8
182	1	76	74	1.73	24.73	1	1	0	1	0	0	37	70	98.3333	20	97	0.4	242.5	3	0	13.9	5070	1.2675	66000	1.44	0.54	37.3	0		27	1	1	6	4
183	1	89	64	1.64	23.8	1	0	1	1	1	1	37.1	60	88.6667	24	100	0.5	200	4	1	9.9	11500	0.1035	193000	1.66	1.41	24.6	1	5	11	0	0	6	0
184	1	85	83	1.6	32.42	1	1	1	1	1	0	36.8	68	110.667	22	97	0.6	161.667	1	1	10	16110	0.46719	241000	3.3	4.35	87.7	1	6	10	0	0	7	4
185	2	74	80	1.47	37.02	1	1	1	1	1	0								2	1	9.5	3500	0.5985	151000	2.08	0.94	171	1	5	6	0	0	4
186	1	78	67	1.72	22.65	1	1	1	1	0	1	36.2	83	111	20	98	0.4	245	3	0	13.9	3850	1.8095	222000	1.76	1.53	6.7	0		7	0	0	3	2
187	2	77	58	1.57	23.53	1	0	1	1	0	0	36.1	66	59.6667	20	96	0.6	160	9	0	13.4	7960	1.02684	170000	0.97	2.03	1.59	0		13	1	1	7	4
188	2	71	64	1.5	28.44	1	1	1	0	0	0	36.3	67	88	24	93	0.6	155	7	0	13.9	6370	2.53526	197000	0.69	0.67	51.9	0		21	1	1	10	3
189	2	45	67	1.6	26.17	1	1	1	1	0	0	37.1	60	97.3333	24	99	0.6	165	9	0	13.8	11530	0.91087	601000	0.52	0.45	73.4	0		22	1	1	12	3
190	1	66	80	1.56	32.87	1	1	1	1	0	0	37.7	78	95.6667	22	99	0.4	247.5	5	0	13.7	11650	1.0718	342000	0.75		67.8	1	4	10	1	1	0	0
191	1	53	85	1.78	26.83	0	0	0	0	0	0	36.4	76	95.6667	12	97	0.4	242.5	5	0	16.3	10560	0.76032	273000	0.77	0.31	32.7	1	6	13	1	1	12	1
192	2	31	65	1.65	23.88	0	0	0	0	0	0	37	94	88	28	99	0.4	247.5	6	0	14.9	7010	1.08655	242000	0.62		106	1	6	12	1	1	9	1
193	2	54	77	1.56	31.64	1	0	1	0	1	0	37.6	92	79.6667	40	95	0.6	158.333	7	0	11.9	9800	0.7056	338000	1.53	1.58	51.2	0		36	1	1	8	4
194	1	52	94	1.65	34.53	1	1	1	0	0	0	36.6	108	105.333	20	97	0.6	161.667	2	1	15.2	6430	2.16691	189000	1.02	0.54		1	10	21	1	1	5	2
195	1	63	75	1.65	27.55	1	0	1	0	0	0	36.1	71	110.667	20	93	0.6	155	4	0	16.5	13700	0.685	343000	1.12	0.34	17.4	0		7	1	1	6	2
196	1	51	88	1.65	32.32	1	0	1	0	1	0	36.5	90	103.667	24	100	0.6	166.667	4	0	10.1	7480	0.15708	286000	18.4	2.8	32.6	0		21	0	0	16	3
197	2	75	58	1.52	25.1	1	1	1	1	0	0	37.1	84	82	20	89	0.9	98.8889	1	1	13.2	14060	1.04044	171000	0.73	0.77	186	1	14	25	1	1	8	3
198	2	58	89	1.6	34.77	1	1	1	1	1	0	37	109	105.667	24	98	0.6	163.333	3	1	13.1	11950	1.32645	207000	1.17	1.19	30.8	1	11	25	1	1	10	4
199	1	76	77	1.65	28.28	1	1	1	1	0	0	37.1	81	96	20	93	0.6	155	10	0	15.1	12620	0.36598	262000	0.44	3.6	53.6	0		23	1	1	8	3
200	1	74	90	1.81	27.47	1	0	1	0	0	0	36.6	64	84.3333	22	99	0.6	165	19	0	13.3	6180	0.2472	227000	0.95	2.1	59.4	0		44	1	1	16	3
215	1	59	88	1.65	32.32	1	1	1	1	0	0	36	60	93.6667	22	96	0.6	160	11	1	12.1	10520	0.9994	158000	1.1		37	1	7	12	0	0	7	2
216	1	32	130	1.9	36.01	1	0	0	1	0	0	36.1	91	71.3333	20	93	0.4	232.5	5	0	15	7080	1.26732	181000	0.73	0.3	63.5	0		8	1	1	9	0
217	1	39	95	1.74	31.38	1	1	0	0	0	0	39.7	115	104.333	22	100	0.6	166.667	5	0	13.6	7530	1.61142	201000	1.46		86.3	0		9	1	1	5	1
218	1	49	107	1.86	30.93	1	1	0	0	0	0	38.1	96	78.3333	20	96	0.6	160	6	0	12	8500	1.0965	264000	0.66		21.3	0		10	1	1	8	3
219	1	65	62	1.62	23.62	1	1	0	1	0	0	37	81	102	22	96	0.6	160	6	0	10.9	11800	0.5664	358000	1.59		64.2	0		14	1	1	11	1
220	1	78	60	1.65	22.04	1	1	1	1	1	0	37.4	50	93.3333	28	92	0.6	153.333	8	0	10.7	14210	0.69629	249000	2.46	1.13	9.13	0		23	0	0	7	0
221	1	31	115	1.61	44.37	0	0	0	0	0	0	36	71	79.3333	20	96	0.4	240	14	1	12.8	3440	1.02168	104000	0.99	0.47	29.8	1	16	35	0	1	12	1
222	1	64	61	1.7	21.11	1	1	1	1	1	0	37.9	66	85	20	95	0.6	158.333	13	1	9.3	28280	0.79184	243000	6.87		23.5	1	0.5	29	0	0	19	7
223	1	69	65	1.65	23.88	1	0	1	0	0	0	36.8	74	105.667	22	94	1	94	10	0	12.9	11930	0.9544	320000	0.72	74.86	146	1	6	19	1	1	5	7
224	1	51	75	1.7	25.95	0	0	0	0	0	0	36	65	81.6667	20	94	0.6	156.667	3	1	15	5140	1.39808	184000	0.82	3.16	29	1	47	50	0	1	8	3
230	1	43	92	1.7	31.83	1	1	1	1	1	0	36.3	111	96.6667	22	100	0.6	166.667	15	1	13.5	11980	0.69484	540000	8.18		90.3	1	61	61	0	1	10	7
231	1	66	68	1.65	24.98	1	0	1	1	0	1	37.9	71	85.3333	26	100	0.4	250	1	1	11.8	3470	0.77034	179000	1.64	3.74	42.7	1	12	22	1	1	2	2
232	2	77	58	1.5	25.78	1	1	1	1	0	0	36.7	70	90.3333	26	84	0.6	140	1	1	13.2	10200	1.0506	302000	0.52	0.9	25.2	1	27	35	1	1		3
233	1	69	88	1.59	34.81	1	1	1	1	0	0	38.3	55	102	22	97	0.6	161.667	2	1	11.5	5250	0.6615	194000	1.91	1.73	91.9	1	7	7	0	0	8	4
234	1	42	95	1.74	31.38	1	0	1	0	0	0	38.4	98	114	32	98	0.6	163.333	7	0	13.3	9140	1.79144	301000	0.8	0.91	147	1	8	17	1	1	5	1
235	2	70	64	1.45	30.44	1	1	1	1	0	0	36.6	60	114.667	28	94	0.4	235	1	1	10	7760	0.44232	208000	2.19	0.44	65.4	1	70	71	0	1	6	2
236	2	72	52	1.5	23.11	1	0	1	1	0	0	36.8	95	77.6667	20	98	0.6	163.333	4	1	9.8	4210	0.77043	273000	0.84	1.04	122	1	9	10	0	0	5	2
237	1	49	100	1.8	30.86	1	1	1	1	1	0	36.3	99	99	24	83	0.4	207.5	1	1	12	14890	2.02504	359000	1.19	1.42	57	1	30	31	1	1	5	2
238	2	55	50	1.53	21.36	1	1	0	0	0	0	38.1	88	100.667	28	90	0.4	225	12	0	12.4	6920	0.92036	229000	0.61	2.13	109	1	12	35	1	1	2	1
239	1	73	70	1.7	24.22	1	1	0	0	0	0	37.2	106	98.3333	20	95	0.5	190	2	1	14.4	15970	0.62283	198000	1.23	2.36	332	1	19	23	1	1	7	3
240	2	55	112	1.67	40.16	1	0	1	0	0	0	36.8	60	98	16	99	0.4	247.5	9	0	14.3	6060	1.32714	136000	0.97	0.51	76.3	1	11	14	1	1	2	2
241	1	59	55	1.7	19.03	0	0	0	0	0	0	38.8	106	91.6667	30	100	0.5	200	2	1	14.6	5400	1.1286	246000	0.91		16.9	1	18	25	1	1	16	2
242	1	68	65	1.63	24.46	1	1	1	1	0	1	39.6	122	122.333	26	96	0.4	240	4	0	13.1	5210	0.73982	168000	0.73	0.37	130	1	4	14	1	1	8	1
243	2	53	63	1.5	28	1	0	1	0	0	0	36.7	70	75.6667	20	98	1	98	2	1	13.1	4740	0.948	203000	0.87	0.48	47	1	14	17	1	1	3	3
244	1	72	72	1.7	24.91	1	1	1	1	0	0	36.6	83	86.6667	14	100	0.6	166.667	4	0	12.6	6110	0.53157	382000	3.2	0.07	275	1	9	13	1	1	10	3
245	1	46	64	1.6	25	1	1	0	0	0	0	37.1	75	98.6667	20	92	0.6	153.333	8	0	15.3	5420	0.7317	185000	0.73	0.37	264	1	7	13	1	1	4	2
246	1	47	71	1.7	24.57	0	0	0	0	0	0	37.7	98	97.3333	20	95	0.6	158.333	5	0	15.4	5820	0.76824	192000	0.73	0.46	83.7	1	5	10	1	1	7	2
251	1	53	68	1.72	22.99	1	0	0	1	0	0	37.2	69	88.3333	22	99	0.4	247.5	7	0	13.2	6920	0.6574	222000	0.88	0.26	4.49	1	6	31	1	1	6	1
252	2	65	68	1.45	32.34	1	1	1	1	1	0	37.3	80	104	20	100	0.6	166.667	92	0	8.2	6630	0.64974	146000	1.63	2.45	142	0		9	1	1	7	4
253	1	60	79	1.7	27.34	1	1	1	0	0	0	38.4	69	79.3333	22	93	0.6	155	2	1	13	15340	0.90506	87000	1.14	0.33	24.5	1	6	9	0	0	12	5
254	1	54	75	1.77	23.94	1	0	0	1	0	0	37.8	97	97	29	97	0.4	242.5	1	1	12.4	19450	2.00335	470000	0.49	2.49	141	1	16	17	0	0	2	1
255	2	29	97	1.65	35.63	0	0	0	0	0	0	37.4	116	75.6667	22	96	0.4	240	2	1	10.7	7190	1.0066	235000	0.64	8.37	40.2	1	10	15	1	1	4	1
256	1	77	50	1.62	19.05	1	0	1	1	0	0	37.8	110	109.333	22	100	0.6	166.667	4	0	14.6	6280	0.25748	181000	1	2.07	286	0		6	1	1		2
257	2	79	62	1.53	26.49	1	1	1	0	1	0	39	112	75.6667	22	94	0.6	156.667	2	0	10.2	14110	0.4233	202000	2.74	3.86	116	0		19	1	1	7	5
258	2	39	64	1.75	20.9	1	1	0	0	0	0	37.4	124	91	22	96	0.6	160	2	0	12.2	11770	2.01267	377000	0.32	54.07	234	0		5	1	1	10	2
259	1	61	85	1.7	29.41	1	1	1	1	0	0	38.6	61	115.667	24	100	0.4	250	2	1	14.4	7490	0.71904	170000	1.17	0.58	42	1	31	34	1	1	13	2
271	1	65	78	1.6	30.47	1	0	1	0	0	0	38.1	98	88	18	100	0.6	166.667	3	0	12.8	8360	0.77748	307000	0.5	2.84	130	0		8	1	1	11	3
272	2	59	75	1.54	31.62	1	0	0	1	0	0	36.5	90	91.6667	20	99	0.6	165	5	0	12.4	7390	1.35976	269000	0.92		49.4	0		13	1	1	16	2
273	1	80	46	1.6	17.97	1	0	0	0	0	0	36.3	86	85	20	100	0.4	250	2	0	13.2	6390	1.84032	274000	0.65	0.53	46.4	0		9	1	1	8	1
274	2	46	64	1.55	26.64	1	1	0	1	0	0	36.7	67	92	30	99	0.6	165	9	0	13.5	7010	0.82017	224000	0.51		63.2	0		16	1	1	12	2
275	1	56	130	1.6	50.78	1	1	1	1	0	0								1	1	11.7	5290	1.53939	242000	0.68	0.85	192	1	20	26	1	1	6	2
276	1	83	64	1.65	23.51	1	1	0	1	0	0	37.3	118	121	20	92	0.6	153.333	2	1	12.7	6870	0.92058	225000	0.8	1.58	34.1	1	5	57	0	1	7	3
277	1	55	67	1.68	23.74	1	0	0	0	0	0	37	66	97.6667	24	96	0.6	160	2	1	11	16970	0.32243	206000	0.79	7.69	56	1	66	100	1	1	16	3
278	1	58	87	1.67	31.2	1	0	1	1	0	0	38.1	93	101.667	40	95	0.6	158.333	2	1	14.4	7720	0.91096	150000	1.15	0.86	95.3	1	16	23	0	0	8	4
279	2	45	105	1.69	36.76	1	1	1	1	1	1	36.9	66	111.667	20	98	0.4	245	3	0	7.1	12410	1.20377	415000	12.6	4.12	84.3	0		12	0	0	4	2
280	2	65	78	1.58	31.24	1	1	0	0	0	0	36.7	64	76	26	90	0.6	150	7	1	11	7500	0.51	230000	0.87	0.42	346	1	20	39	0	1	5	3
281	2	63	58	1.6	22.66	1	0	0	0	0	1	37.4	94	88.6667	20	100	0.6	166.667	6	1	10.6	9280	0.73312	177000	0.79	1.29	19.9	1	12	24	1	1	10	3
282	1	57	65	1.67	23.31	1	1	1	1	0	1	38.5	107	120.667	22	92	0.6	153.333	5	0	13.1	12470	1.10983	299000	0.87	0.79	263	0		7	1	1	4	2
283	1	23	97	1.6	37.89	1	0	0	0	0	0	37	116	84.6667	20	94	0.8	117.5	2	1	15.1	12960	0.5184	278000	1.53	1.1	108	1	28	30	1	1	4	3
284	2	87	55	1.6	21.48	1	0	1	0	0	0	36.8	77	81.3333	20	99	0.4	247.5	2	0	11.7	4920	1.03812	187000	1.48	0.99	65.5	0		6	1	1	10	4
285	2	65	60	1.48	27.39	1	0	1	1	0	0	36.5	85	111.667	20	98	0.8	122.5	2	0	13.6	10520	0.56808	251000	0.51		34.1	0		8	1	1	4	3
297	1	87	60	1.7	20.76	1	0	1	0	0	0	36.7	64	76.3333	20	97	0.6	161.667	4	1	12.5	4490	1.55803	99000	1.19	0.33	51.1	1	4	9	0	0	9	1
298	2	44	75	1.68	26.57	1	1	1	1	0	0	36.4	68	102.667	23	95	0.6	158.333	7	0	13.7	4640	1.24816	370000	0.6	1.03	35.3	0		14	1	1	17	3
299	2	63	48	1.51	21.05	1	0	1	0	0	0	36.8	46	97.3333	20	99	0.4	247.5	6	0	15	9180	0.67932	222000	0.52	0.21	11.6	0		11	1	1	7	1
300	2	53	50	1.54	21.08	0	0	0	0	0	0	36.4	115	100.667	22	92	0.4	230	2	1	14.4	2150	0.301	175000	0.79	2.22	50.5	1	24	26	0	0	2	3
301	2	61	80	1.65	29.38	1	0	0	0	0	0	36.8	78	88.3333	16	96	0.6	160	17	0	11.7	6010	0.69716	222000	0.92	0.69	97	0		25	1	1	4	3
302	2	67	50	1.54	21.08	1	0	0	0	0	0	36.6	66	91	28	95	0.6	158.333	2	1	13	10710	0.86751	290000	0.76	0.43	13.4	1	19	38	1	1	11	3
303	2	80	50	1.57	20.28	1	1	0	1	0	0	37	70	76.6667	24	92	0.4	230	10	1	12.8	17290	0.62244	171000	0.79	1.39	6.84	1	27	32	0	0	7	0
304	2	71	65	1.55	27.06	1	0	1	1	1	0	36.5	60	82.6667	20	100	0.6	166.667	2	0	12.3	6020	1.13176	141000	3.82	1.26	76.2	0		11	1	1	8	6
305	1	24	104	1.76	33.57	0	0	0	0	0	0	38.3	91	93.3333	33	99	0.6	165	5	0	13.8	6620	1.39682	289000	0.83	0.48	172	1	5	7	1	1	11	3
306	1	46	100	1.72	33.8	0	0	0	0	0	0	36	96	86	30	98	0.5	196	22	0	10	6390	1.52082	222000	0.84		42.6	1	23	29	1	1	6	1
308	1	67	62.8	1.58	25.16	1	0	1	0	0	0	38.2	93	118.667	28	96	0.5	192	2	1	14.3	15380	0.67672	220000	0.91	2.62	309	1	14	24	0	0	5	1
309	2	32	70	1.65	25.71	0	0	0	0	0	0	37.2	74	88	20	100	0.6	166.667	3	0	10.7	14260	1.18358	325000	0.88		62.4	0		11	1	1	6	3
310	2	80	80	1.67	28.69	0	0	0	0	0	0	36.8	72	98	24	100	0.6	166.667	5	0	11	9550	1.30835	273000	0.82	1.39	265	0		13	1	1	2	2
311	2	69	55	1.5	24.44	0	0	0	0	0	0	36.3	51	72.6667	20	98	0.6	163.333	5	0	11.5	7670	0.767	206000	0.73	1.03	19.4	0		11	1	1	11	3
312	2	58	90	1.5	40	1	1	1	1	1	0	37.8	82	133	22	99	0.6	165	3	1	11.4	13090	1.12574	314000	3.28		94	1	9	13	0	0	5	2
313	2	73	50	1.5	22.22	1	0	1	1	1	0	36.9	72	104.667	22	99	0.4	247.5	3	1	13.1	16870	1.29899	282000	1.28		5.3	1	20	21	0	0	10	2

## Sheet: Daily
id	day	etttime	hr2	hr6	hr10	hr14	hr18	hr22	rr2	rr6	rr10	rr14	rr18	rr22	sat2	sat6	sat10	sat14	sat18	sat22	fio2	fio6	fio10	fio14	fio18	fio22	rox2	rox6	rox10	rox14	rox18	rox22
1	1	0					86	83					16	14					98	98					0.4	0.4					15.3125	17.5
1	2	0	70	82	82	70	74	70	18	18	17	14	16	16	97	98	100	100	98	100	0.4	0.4	0.4	0.4	0.4	0.4	13.4722	13.6111	14.7059	17.8571	15.3125	15.625
1	3	0	70	74	77				16	18	18				95	96	98				0.4	0.4	0.4				14.8438	13.3333	13.6111
2	1	0					54	48					20	24					97	97					0.4	0.6					12.125	6.73611
2	2	0	48	44	47	50	48	48	24	22	24	20	20	18	96	99	98	99	98	97	0.6	0.6	0.6	0.6	0.6	0.6	6.66667	7.5	6.80556	8.25	8.16667	8.98148
2	3	0	40	44	42	52	88		20	16	14	14	18		98	97	97	96	95		0.6	0.6	0.4	0.4	0.4		8.16667	10.1042	17.3214	17.1429	13.1944
3	1	0					60	60					22	14					99	94					0.8	0.8					5.625	8.39286
3	2	0	58	56	58	68	58	54	20	16	20	20	20	19	92	100	100	100	99	98	0.8	0.8	0.8	0.8	0.8	0.8	5.75	7.8125	6.25	6.25	6.1875	6.44737
3	3	0	56	62	56	60	60	61	19	20	18	20	18	14	100	95	100	98	100	100	0.8	0.8	0.8	0.8	0.8	0.8	6.57895	5.9375	6.94444	6.125	6.94444	8.92857
3	4	0	59	54	61	58	64	57	19	18	20	25	14	16	85	99	90	100	94	99	0.6	0.6	0.8	0.8	0.8	0.8	7.45614	9.16667	5.625	5	8.39286	7.73438
3	5	6	51	51					14	24					98	80					0.8	0.8					8.75	4.16667
4	1	0						113						40						95						0.6						3.95833
4	2	2	100						20						91						0.8						5.6875
6	1	0					82	96					22	22					97	91					0.4	0.4					11.0227	10.3409
6	2	0	82	75	84	97	94	80	18	18	20	18	22	22	95	96	96	95	98	96	0.4	0.4	0.4	0.5	0.5	0.5	13.1944	13.3333	12	10.5556	8.90909	8.72727
6	3	0	62	86	96	102	110	110	20	18	18	22	20	20	97	98	97	96	96	98	0.5	0.5	0.5	0.4	0.4	0.4	9.7	10.8889	10.7778	10.9091	12	12.25
6	4	0	85	98	76				20	20	20				98	99	97				0.4	0.4	0.4				12.25	12.375	12.125
7	1	0						97						20						97						0.4						12.125
7	2	0	96	70	70	80	72	86	24	26	26	24	24	30	95	100	100	100	99	99	0.4	0.4	0.4	0.4	0.4	0.4	9.89583	9.61538	9.61538	10.4167	10.3125	8.25
7	3	0	86	71	84	90	72	94	22	26	34	28	28	30	97	99	97	96	98	99	0.4	0.4	0.4	0.5	0.5	0.5	11.0227	9.51923	7.13235	6.85714	7	6.6
7	4	0	74	84	70	66	74	92	30	40	28	24	24	30	96	96	99	100	96	96	0.6	0.6	0.6	0.6	0.6	0.6	5.33333	4	5.89286	6.94444	6.66667	5.33333
7	5	0	78	84	84	80	94	84	34	24	30	30	26	34	95	93	96	98	99	96	0.6	0.6	0.6	0.6	0.6	0.6	4.65686	6.45833	5.33333	5.44444	6.34615	4.70588
7	6	0	76	66	71	80	85	82	22	22	27	34	20	28	98	95	89	96	95	98	0.6	0.6	0.5	0.6	0.5	0.5	7.42424	7.19697	6.59259	4.70588	9.5	7
7	7	0	84	68	67	76	83	90	22	28	24	20	24	24	97	99	97	94	93	95	0.5	0.5	0.5	0.5	0.5	0.5	8.81818	7.07143	8.08333	9.4	7.75	7.91667
7	8	0	77	60	76	76	87	68	28	28	16	20	21	18	96	100	99	92	92	94	0.5	0.5	0.5	0.4	0.6	0.6	6.85714	7.14286	12.375	11.5	7.30159	8.7037
7	9	0	83	60	72	79	68	66	23	26	26	26	27	23	99	100	95	98	98	97	0.6	0.6	0.6	0.6	0.6	0.6	7.17391	6.41026	6.08974	6.28205	6.04938	7.02899
7	10	0	50	74	69	82	68	69	25	26	27	22	24	26	97	98	98	96	96	96	0.6	0.6	0.4	0.4	0.4	0.4	6.46667	6.28205	9.07407	10.9091	10	9.23077
7	11	0	64	77	75	88	88	76	24	27	28	34	26	24	99	97	97	99	100	98	0.4	0.4	0.4	0.4	0.4	0.4	10.3125	8.98148	8.66071	7.27941	9.61538	10.2083
7	12	0	62	79	84	86	84	95	16	26	28	24	28	30	97	96	95	94	96	96	0.4	0.4	0.4	0.4	0.4	0.3	15.1562	9.23077	8.48214	9.79167	8.57143	10.6667
7	13	0	64	70	78	102	96	98	22	22	28	30	32	24	99	96	94	92	100	92	0.3	0.3	0.4	0.4	0.4	0.4	15	14.5455	8.39286	7.66667	7.8125	9.58333
7	14	0	93	90	106	122	112	96	28	24	30	32	37	30	93	98	93	93	97	98	0.4	0.4	0.4	0.4	0.4	0.4	8.30357	10.2083	7.75	7.26562	6.55405	8.16667
7	15	0	76	70	96	104	88	97	20	20	30	28	24	24	99	98	94	96	95	96	0.4	0.4	0.4	0.4	0.4	0.4	12.375	12.25	7.83333	8.57143	9.89583	10
7	16	0	100	90	97	92	80	92	30	30	36	28	22	22	93	94	96	100	100	97	0.4	0.4	0.4	0.4	0.4	0.4	7.75	7.83333	6.66667	8.92857	11.3636	11.0227
7	17	0	80	80	110	124	89	90	24	20	34	30	25	27	99	97	96	90	100	100	0.4	0.4	0.4	0.6	0.6	0.4	10.3125	12.125	7.05882	5	6.66667	9.25926
7	18	0	80	76					20	18					100	100					0.4	0.4					12.5	13.8889
8	1	0						97						32						95						1						2.96875
8	2	10	82	86	86				20	26	22				97	97	98				0.8	0.8	0.8				6.0625	4.66346	5.56818
9	1	0					62	64					18	24					95	97					0.6	0.6					8.7963	6.73611
9	2	0	60	60	70	70	64	64	20	18	22	20	22	20	99	99	98	100	98	99	0.8	0.8	0.8	0.8	0.8	0.8	6.1875	6.875	5.56818	6.25	5.56818	6.1875
9	3	0	50	60	60	66	74	64	14	20	20	22	24	20	98	98	96	97	95	96	0.8	0.8	0.8	0.8	0.8	0.8	8.75	6.125	6	5.51136	4.94792	6
9	4	0	58	60	72	74	60	102	20	20	22	24	20	20	98	96	97	96	96	100	0.8	0.8	0.8	0.8	0.8	0.8	6.125	6	5.51136	5	6	6.25
9	5	0	55	54	74	51	98	65	16	20	24	18	20	20	100	96	98	95	95	95	0.8	0.8	0.8	0.6	0.6	0.6	7.8125	6	5.10417	8.7963	7.91667	7.91667
9	6	0	58	68	66	104	70	82	20	20	20	22	20	20	98	95	97	94	94	97	0.6	0.7	0.5	0.6	0.6	0.6	8.16667	6.78571	9.7	7.12121	7.83333	8.08333
9	7	0	76	50	70	83	62	54	22	18	20	22	20	14	93	95	97	95	96	98	0.6	0.6	0.6	0.6	0.6	0.6	7.04545	8.7963	8.08333	7.19697	8	11.6667
9	8	0	54	60	93	76	58	60	20	22	23	18	18	16	98	95	96	97	99	98	0.7	0.7	0.8	0.8	0.6	0.6	7	6.16883	5.21739	6.73611	9.16667	10.2083
9	9	0	70	56	60	95	90	68	16	18	16	20	24	22	99	98	95	93	92	95	0.6	0.6	0.6	0.6	0.5	0.5	10.3125	9.07407	9.89583	7.75	7.66667	8.63636
9	10	0	64	94	66	90	58	86	22	20	18	22	22	22	97	94	96	98	94	92	0.5	0.5	0.5	0.5	0.5	0.5	8.81818	9.4	10.6667	8.90909	8.54545	8.36364
9	11	0	55	64	64	80	76	62	20	16	16	20	22	20	96	92	95	90	92	92	0.5	0.5	0.5	0.5	0.5	0.5	9.6	11.5	11.875	9	8.36364	9.2
9	12	0	62	68	80	66	100	130	18	22	24	18	18	26	92	95	92	92	90	81	0.6	0.6	0.6	0.6	0.6	0.6	8.51852	7.19697	6.38889	8.51852	8.33333	5.19231
9	13	2	108						20						92						0.8						5.75
12	1	22			98	95	95	94			36	40	28	24			92	91	86	91			0.8	0.8	0.8	0.8			3.19444	2.84375	3.83929	4.73958
12	2	0
15	1	0						72						19						97						0.6						8.50877
15	2	0	82	74	82	78	68	64	24	25	24	22	24	23	96	100	94	98	99	98	0.6	0.6	0.6	0.6	0.6	0.6	6.66667	6.66667	6.52778	7.42424	6.875	7.10145
15	3	0	64	80	78	83	96	78	26	22	26	24	22	20	97	92	91	95	97	94	0.6	0.6	0.6	0.5	0.5	0.5	6.21795	6.9697	5.83333	7.91667	8.81818	9.4
15	4	0	76	84	68	78	98	82	22	14	20	20	30	18	92	95	98	96	94	95	0.5	0.5	0.6	0.6	0.8	0.8	8.36364	13.5714	8.16667	8	3.91667	6.59722
15	5	0	80	63	81	70	86	82	24	24	24	24	22	22	97	94	94	100	95	95	0.8	0.8	0.8	0.8	0.8	0.8	5.05208	4.89583	4.89583	5.20833	5.39773	5.39773
15	6	0	75	78	83	78	72	98	20	20	16	20	22	19	97	93	99	95	96	95	0.8	0.8	0.6	0.6	0.6	0.6	6.0625	5.8125	10.3125	7.91667	7.27273	8.33333
15	7	0	59	60	69	82	84	90	20	22	21	20	24	24	94	96	95	96	96	95	0.8	0.8	0.6	0.6	0.6	0.6	5.875	5.45455	7.53968	8	6.66667	6.59722
15	8	0	75	85	80	76	132	68	12	20	20	24	22	18	91	95	96	97	98	96	0.6	0.6	0.6	0.6	0.6	0.6	12.6389	7.91667	8	6.73611	7.42424	8.88889
15	9	0	93	75	73	85	97	67	12	18	20	20	20	18	95	97	95	100	96	99	0.6	0.6	0.6	0.6	0.8	0.8	13.1944	8.98148	7.91667	8.33333	6	6.875
15	10	0	66	97	67	90	96	78	20	22	16	16	20	22	94	93	100	98	95	97	0.8	0.8	0.8	0.8	0.8	0.8	5.875	5.28409	7.8125	7.65625	5.9375	5.51136
15	11	0	104	74	68	80	90	90	16	24	20	22	20	24	95	95	100	95	94	95	0.8	0.8	0.8	0.8	0.6	0.6	7.42188	4.94792	6.25	5.39773	7.83333	6.59722
15	12	0	63	68	70	90	95	74	19	25	20	24	20	24	96	95	98	94	96	99	0.6	0.6	0.6	0.6	0.6	0.6	8.42105	6.33333	8.16667	6.52778	8	6.875
15	13	0	60	99	68	112	76	85	24	21	28	30	20	20	96	95	98	92	99	98	0.6	0.6	0.6	0.6	0.6	0.6	6.66667	7.53968	5.83333	5.11111	8.25	8.16667
15	14	0	58	72	79	72	82	75	18	20	22	20	20	22	99	96	94	95	98	98	0.6	0.6	0.6	0.6	0.5	0.5	9.16667	8	7.12121	7.91667	9.8	8.90909
15	15	0	60	64	74	96	80	71	15	18	18	26	20	22	99	97	100	95	99	95	0.5	0.5	0.5	0.5	0.4	0.4	13.2	10.7778	11.1111	7.30769	12.375	10.7955
15	16	0	76	71	80	84	78	86	20	23	22	26	18	24	95	90	94	93	99	95	0.4	0.4	0.4	0.4	0.4	0.4	11.875	9.78261	10.6818	8.94231	13.75	9.89583
15	17	0	70	88	86	102	84	90	16	22	22	24	28	22	97	93	94	92	97	93	0.4	0.4	0.4	0.4	0.4	0.4	15.1562	10.5682	10.6818	9.58333	8.66071	10.5682
15	18	0	70	75	76	84	74	90	18	22	20	24	18	16	96	96	95	98	98	92	0.4	0.4	0.4	0.3	0.3	0.6	13.3333	10.9091	11.875	13.6111	18.1481	9.58333
15	19	0	86	79	82	89	89	83	18	20	20	20	22	22	95	99	99	98	98	100	0.4	0.4	0.4	0.4	0.4	0.4	13.1944	12.375	12.375	12.25	11.1364	11.3636
15	20	0		85	82		76	70		20	20		20	22		99	98		98	100		0.4	0.4		0.4	0.4		12.375	12.25		12.25	11.3636
15	21	0	82	69	73	87	69	70	20	20	20	20	20	20	100	99	99	98	99	99	0.4	0.4	0.4	0.4	0.4	0.4	12.5	12.375	12.375	12.25	12.375	12.375
15	22	0	65	62	77	97			24	20	20	20			100	100	99	97			0.4	0.4	0.4	0.4			10.4167	12.5	12.375	12.125
16	1	0				115	108	90				24	28	18				98	98	97				0.4	0.4	0.4				10.2083	8.75	13.4722
16	2	0	82	88	81	71	70	68	20	22	20	20	12	25	98	99	98	99	98	99	0.4	0.4	0.4	0.4	0.4	0.4	12.25	11.25	12.25	12.375	20.4167	9.9
16	3	0	62	60					23	18					99	98					0.4	0.4					10.7609	13.6111
17	1	0					112	100					24	22					94	96					0.6	0.8					6.52778	5.45455
17	2	0	100	93	89	90	89	97	16	20	20	22	20	18	99	100	100	99	99	98	0.8	0.8	0.8	0.6	0.6	0.6	7.73438	6.25	6.25	7.5	8.25	9.07407
17	3	0	80	100	108	110	112	75	14	20	20	18	22	20	100	98	95	97	95	95	0.5	0.5	0.5	0.5	0.5	0.5	14.2857	9.8	9.5	10.7778	8.63636	9.5
17	4	0	81	98	70	110	94	77	16	16	18	26	18	18	96	98	95	97	98	97	0.5	0.5	0.5	0.5	0.5	0.5	12	12.25	10.5556	7.46154	10.8889	10.7778
17	5	0	66	91	84	80	81	85	20	28	20	22	22	24	96	96	99	96	93	93	0.4	0.4	0.4	0.4	0.4	0.4	12	8.57143	12.375	10.9091	10.5682	9.6875
17	6	0	84	96	79	76	112	74	16	16	20	18	16	18	95	95	95	95	97	94	0.3	0.3	0.3	0.3	0.3	0.3	19.7917	19.7917	15.8333	17.5926	20.2083	17.4074
17	7	0	77	72	68	76			18	16	16	16			97	97	100	98			0.3	0.3	0.3	0.3			17.963	20.2083	20.8333	20.4167
18	1	0
18	2	0						62						24						99						0.4						10.3125
18	3	0	54	55	50	47	54	56	20	14	20	18	22	20	99	98	99	100	100	100	0.4	0.4	0.4	0.4	0.5	0.5	12.375	17.5	12.375	13.8889	9.09091	10
18	4	0	49	50	52	46	53		20	20	18	20	20		100	100	100	100	100		0.5	0.5	0.3	0.3	0.4		10	10	18.5185	16.6667	12.5
19	1	0	96	86	76	82	70	70	26	18	17	20	20	18	94	100	100	98	100	98	0.99	0.99	0.6	0.6	0.6	0.6	3.6519	5.61167	9.80392	8.16667	8.33333	9.07407
19	2	0	73	78	75	76	70	70	25	24	22	18	20	14	99	92	94	99	99	99	0.5	0.5	0.5	0.5	0.5	0.5	7.92	7.66667	8.54545	11	9.9	14.1429
19	3	0	66	86	68	74	69	70	18	24	20	22	24	24	99	99	98	97	96	93	0.5	0.5	0.5	0.5	0.5	0.5	11	8.25	9.8	8.81818	8	7.75
19	4	0	68	94	56	74	64	102	26	24	16	18	20	28	95	100	100	98	100	92	0.5	0.5	0.7	0.7	0.6	0.6	7.30769	8.33333	8.92857	7.77778	8.33333	5.47619
19	5	0	58	76	60	62	76	94	16	24	17	20	24	20	99	99	100	97	95	100	0.6	0.6	0.6	0.6	0.5	0.5	10.3125	6.875	9.80392	8.08333	7.91667	10
19	6	0	69	74	74	64	82	70	18	22	20	22	30	20	99	100	100	100	91	100	0.6	0.6	0.7	0.7	0.7	0.7	9.16667	7.57576	7.14286	6.49351	4.33333	7.14286
19	7	0	56	72	69	70	59	74	16	16	18	18	17	20	99	99	100	100	100	97	0.7	0.7	0.7	0.4	0.7	0.7	8.83929	8.83929	7.93651	13.8889	8.40336	6.92857
19	8	0	64	55	78	66	105	70	24	16	14	18	28	18	99	100	99	100	94	98	0.7	0.7	0.7	0.6	0.6	0.6	5.89286	8.92857	10.102	9.25926	5.59524	9.07407
19	9	0	56	62	99	96	72	82	16	16	30	22	22	19	99	98	93	90	97	98	0.6	0.6	0.6	0.6	0.6	0.6	10.3125	10.2083	5.16667	6.81818	7.34848	8.59649
19	10	10	58	84	78				24	16	22				95	95	95				0.6	0.6	0.6				6.59722	9.89583	7.19697
20	1	0				53	70	56				22	22	25				99	100	97				0.6	0.6	0.6				7.5	7.57576	6.46667
20	2	0	89	55	61	56	62	56	18	22	20	20	20	18	99	99	98	98	96	98	0.6	0.6	0.6	0.6	0.6	0.6	9.16667	7.5	8.16667	8.16667	8	9.07407
20	3	0	53	51	61	56	68	56	20	20	20	20	20	18	99	98	98	95	96	98	0.6	0.6	0.6	0.6	0.6	0.6	8.25	8.16667	8.16667	7.91667	8	9.07407
20	4	0	61	67	70	60	63	56	20	21	22	22	20	22	95	96	95	97	97	94	0.6	0.6	0.6	0.6	0.6	0.5	7.91667	7.61905	7.19697	7.34848	8.08333	8.54545
20	5	0	86	68	86	60	62	64	22	20	20	20	20	18	92	92	97	95	97	92	0.5	0.5	0.5	0.5	0.5	0.5	8.36364	9.2	9.7	9.5	9.7	10.2222
20	6	0	62	55	62	60	58	57	20	16	26	20	24	16	94	98	96	95	97	97	0.6	0.6	0.6	0.6	0.6	0.6	7.83333	10.2083	6.15385	7.91667	6.73611	10.1042
20	7	0	56	52	78	60	92	54	18	20	22	24	18	20	94	93	92	99	96	95	0.6	0.6	0.6	0.6	0.6	0.6	8.7037	7.75	6.9697	6.875	8.88889	7.91667
20	8	0	77	74	61	60	80	58	17	18	19	18	24	18	97	95	100	96	98	98	0.6	0.6	0.6	0.6	0.6	0.6	9.5098	8.7963	8.77193	8.88889	6.80556	9.07407
20	9	0	54	72	63	61	72	60	14	18	16	18	16	18	99	99	95	100	100	97	0.6	0.6	0.6	0.6	0.6	0.6	11.7857	9.16667	9.89583	9.25926	10.4167	8.98148
20	10	0	60	70	74	95	80	78	16	20	18	15	22	20	98	96	99	97	98	96	0.6	0.6	0.6	0.6	0.6	0.6	10.2083	8	9.16667	10.7778	7.42424	8
20	11	0	82	70	76	77	78	90	18	20	20	24	24	22	95	96	98	95	97	94	0.6	0.6	0.6	0.6	0.6	0.6	8.7963	8	8.16667	6.59722	6.73611	7.12121
20	12	0	84	88	98	119	107	100	24	20	24	26	26	20	92	94	94	100	90	95	0.5	0.5	0.5	0.5	0.5	0.5	7.66667	9.4	7.83333	7.69231	6.92308	9.5
20	13	0	70	68	83	106	78	79	14	18	24	18	20	21	98	97	99	94	99	97	0.8	0.8	1	1	0.5	0.5	8.75	6.73611	4.125	5.22222	9.9	9.2381
20	14	18	60	94	142	115	120		22	20	30	20	26		91	95	90	92	98		0.7	0.7	0.8	0.8	0.8		5.90909	6.78571	3.75	5.75	4.71154
21	1	0						62						18						95						0.7						7.53968
21	2	0	75	78	57	67	70	54	16	20	18	20	20	20	97	96	97	96	99	98	0.7	0.7	0.6	0.6	0.6	0.6	8.66071	6.85714	8.98148	8	8.25	8.16667
21	3	0	48	52	50	46	48	52	20	20	14	16	20	20	99	96	100	99	97	98	0.6	0.6	0.6	0.6	0.6	0.6	8.25	8	11.9048	10.3125	8.08333	8.16667
21	4	0	42	57	62	56	52	52	19	24	20	20	20	20	97	96	96	95	96	98	0.6	0.6	0.4	0.4	0.4	0.4	8.50877	6.66667	12	11.875	12	12.25
21	5	0	46	52	58	74	62	62	18	20	20	22	25	18	95	97	94	95	94	94	0.4	0.4	0.4	0.4	0.4	0.4	13.1944	12.125	11.75	10.7955	9.4	13.0556
21	6	0	57	82	60	73	75	62	12	20	20	20	20	20	97	97	99	98	100	100	0.4	0.4	0.4	0.4	0.4	0.4	20.2083	12.125	12.375	12.25	12.5	12.5
21	7	0	50	56	55	102	69	65	20	20	16	20	20	20	99	99	98	95	98	99	0.4	0.4	0.4	0.4	0.4	0.4	12.375	12.375	15.3125	11.875	12.25	12.375
21	8	0	62	50					22	20					99	100					0.4	0.4					11.25	12.5
22	1	0						83						22						96						0.6						7.27273
22	2	0	63	80	82	68	82	60	22	22	20	20	20	20	94	96	96	98	97	98	0.6	0.6	0.6	0.6	0.6	0.6	7.12121	7.27273	8	8.16667	8.08333	8.16667
22	3	0	76	74	67	81	82	73	20	20	20	20	20	20	96	98	99	94	95	95	0.6	0.6	0.6	0.6	0.4	0.4	8	8.16667	8.25	7.83333	11.875	11.875
22	4	0	88	79	65	72	94	78	22	24	30	22	22	22	91	92	92	92	94	94	0.4	0.4	0.4	0.4	0.4	0.4	10.3409	9.58333	7.66667	10.4545	10.6818	10.6818
22	5	0	75	73	80	74	98	87	20	22	20	20	20	20	95	98	94	96	95	94	0.4	0.6	0.6	0.6	0.6	0.6	11.875	7.42424	7.83333	8	7.91667	7.83333
22	6	0	68	74	72	80	82	72	20	20	22	20	22	20	96	97	95	96	96	95	0.6	0.6	0.6	0.6	0.6	0.6	8	8.08333	7.19697	8	7.27273	7.91667
22	7	0	66	77	75	80	72	81	22	20	20	20	20	20	94	94	94	94	96	94	0.6	0.5	0.5	0.4	0.5	0.5	7.12121	9.4	9.4	11.75	9.6	9.4
22	8	0	71	73	68	76	93	63	20	20	20	20	20	20	96	94	96	96	95	99	0.5	0.4	0.4	0.4	0.6	0.6	9.6	11.75	12	12	7.91667	8.25
22	9	0	65	66	69	73	62	63	20	20	20	20	20	20	95	96	95	92	99	95	0.6	0.6	0.6	0.6	0.4	0.4	7.91667	8	7.91667	7.66667	12.375	11.875
22	10	0	66	65	84	82	82	72	20	22	20	20	20	20	96	96	96	99	96	97	0.4	0.4	0.4	0.4	0.4	0.4	12	10.9091	12	12.375	12	12.125
22	11	0		76	82	82	62	79		22	20	20	20	20		96	97	95	96	95	0.4	0.4	0.4	0.4	0.4	0.4		10.9091	12.125	11.875	12	11.875
22	12	0	81	80	81	62	60		20	20	20	20	20		96	94	96	95	95		0.4	0.4	0.4	0.4	0.4		12	11.75	12	11.875	11.875
22	13	0	87	70	96	84			20	24	20	20			95	96	96	95			0.3	0.3	0.3	0.3			15.8333	13.3333	16	15.8333
24	1	0					92	82					19	20					98	98					0.6	0.6					8.59649	8.16667
24	2	0	96	86	69	83	75	55	20	20	22	20	20	20	98	96	97	97	100	100	0.6	0.6	0.6	0.6	0.6	0.6	8.16667	8	7.34848	8.08333	8.33333	8.33333
24	3	0	78	78	82	68	74	67	20	20	20	20	20	20	100	100	100	100	100	100	0.6	0.4	0.4	0.4	0.4	0.4	8.33333	12.5	12.5	12.5	12.5	12.5
24	4	0	64	62	63		62	67	20	20	20		20	20	100	98	100		100	100	0.4	0.4	0.4		0.4	0.4	12.5	12.25	12.5		12.5	12.5
24	5	0	60	57	71	65	58	52	20	20	20	24	24	26	99	100	100	100	100	100	0.4	0.4	0.4	0.4	0.4	0.4	12.375	12.5	12.5	10.4167	10.4167	9.61538
24	6	0	52	66	58				20	20	20				100	100	100				0.4	0.4	0.4				12.5	12.5	12.5
25	1	0	54	83	59	92	89	54	20	20	20	20	20	24	99	97	100	96	96	100	0.8	0.8	0.6	0.8	0.6	0.6	6.1875	6.0625	8.33333	6	8	6.94444
25	2	0		70	47	57	83	56		20	20	20	22	22		99	100	99	95	98		0.6	0.6	0.6	0.6	0.6		8.25	8.33333	8.25	7.19697	7.42424
25	3	0	53	58	60	56	105	60	20	20	20	20	22	20	100	95	97	96	95	92	0.4	0.4	0.4	0.4	0.4	0.5	12.5	11.875	12.125	12	10.7955	9.2
25	4	0	50	50	58	60	90	50	20	20	20	20	20	20	96	98	99	99	96	95	0.5	0.5	0.5	0.5	0.5	0.5	9.6	9.8	9.9	9.9	9.6	9.5
25	5	0	57	56	54	62	101	56	20	20	22	22	20	20	97	100	99	99	98	97	0.5	0.5	0.6	0.6	0.6	0.6	9.7	10	7.5	7.5	8.16667	8.08333
25	6	0	37	61	58				20	20	20				97	100	100				0.6	0.6	0.6				8.08333	8.33333	8.33333
26	1	0
26	2	10	64	79	83				36	20	18				93	94	99				0.7	0.7	1				3.69048	6.71429	5.5
27	1	0			84	105	101	94			20	20	24	22			100	97	95	96			0.4	0.4	0.4	0.4			12.5	12.125	9.89583	10.9091
27	2	0	90	66	89	97	110	88	22	20	20	20	20	20	96	97	98	95	96	96	0.4	0.4	0.4	0.4	0.4	0.4	10.9091	12.125	12.25	11.875	12	12
27	3	0	92	82	79	94	107	80	20	20	20	20	20	20	97	98	95	95	96	97	0.4	0.4	0.4	0.4	0.4	0.4	12.125	12.25	11.875	11.875	12	12.125
27	4	0	86	82	85	90	115		20	22	20	20	20		98	95	97	96	96		0.4	0.4	0.4	0.4	0.4		12.25	10.7955	12.125	12	12
28	1	0					79	62					20	20					100	100					0.4	0.4					12.5	12.5
28	2	0	67	94	68	82	72	64	22	20	22	20	20	20	100	100	100	99	100	100	0.4	0.4	0.4	0.4	0.4	0.4	11.3636	12.5	11.3636	12.375	12.5	12.5
29	1	0				84	90	88				30	18	22				88	98	100				0.21	0.4	0.4				13.9683	13.6111	11.3636
29	2	0	95	83	81	82	102	96	20	20	20	20	20	20	95	99	99	99	99	95	0.4	0.4	0.4	0.4	0.4	0.4	11.875	12.375	12.375	12.375	12.375	11.875
29	3	0	75	74	81	75	74	94	20	20	20	22	24	20	99	98	99	99	100	99	0.4	0.4	0.4	0.4	0.4	0.4	12.375	12.25	12.375	11.25	10.4167	12.375
29	4	0	68	65	75	68	70		20	20	20	20	20		99	98	99	99	99		0.4	0.4	0.4	0.4	0.4		12.375	12.25	12.375	12.375	12.375
29	5	0	53	75	72	70			20	20	20	20			99	99	99	99			0.4	0.4	0.4	0.4			12.375	12.375	12.375	12.375	#DIV/0!	#DIV/0!
31	1	0						74						24						93						0.6						6.45833
31	2	0	64	68	65	73	70	58	24	24	20	20	22	22	95	96	96	97	95	95	0.6	0.6	0.6	0.6	0.6	0.6	6.59722	6.66667	8	8.08333	7.19697	7.19697
31	3	0	56	53	64	84	69	72	22	20	16	22	18	18	98	98	100	97	98	99	0.6	0.6	0.6	0.6	0.5	0.5	7.42424	8.16667	10.4167	7.34848	10.8889	11
31	4	0	72	65	59	70	65	80	24	22	19	18	14	28	99	95	96	96	95	98	0.5	0.5	0.5	0.5	0.5	0.5	8.25	8.63636	10.1053	10.6667	13.5714	7
31	5	0	54	56	59	66	68	63	20	18	16	16	18	16	97	98	98	100	100	100	0.4	0.4	0.5	0.5	0.5	0.5	12.125	13.6111	12.25	12.5	11.1111	12.5
31	6	0	59	68	75	72	68	56	14	16	14	16	14	16	99	99	97	99	100	100	0.5	0.5	0.5	0.5	0.5	0.5	14.1429	12.375	13.8571	12.375	14.2857	12.5
31	7	0	56	63	74	79	60		14	14	12	15	16		97	99	95	100	98		0.5	0.5	0.5	0.4	0.4		13.8571	14.1429	15.8333	16.6667	15.3125
32	1	18					110						32						92						1						2.875
33	1	0			92	84	80	82			20	22	20	20			99	100	100	100			0.6	0.6	0.6	0.6			8.25	7.57576	8.33333	8.33333
33	2	0	77	75	72	82	82	82	20	22	23	24	24	24	100	100	100	97	100	99	0.6	0.6	0.6	0.6	0.6	0.6	8.33333	7.57576	7.24638	6.73611	6.94444	6.875
33	3	0	58	61	64	60	75	60	24	20	20	20	20	20	100	99	100	100	100	99	0.4	0.4	0.4	0.4	0.4	0.4	10.4167	12.375	12.5	12.5	12.5	12.375
33	4	0	56	60	64	65	98		20	20	18	14	20		100	100	100	100	100		0.4	0.4	0.4	0.4	0.4		12.5	12.5	13.8889	17.8571	12.5
33	5	0	65	86	60	89			20	20	20	20			98	100	99	99			0.4	0.4	0.4	0.4			12.25	12.5	12.375	12.375
34	1	0	76	61	58	64	72	72	40	26	24	26	22	24	100	100	97	99	98	99	0.8	0.6	0.6	0.6	0.5	0.5	3.125	6.41026	6.73611	6.34615	8.90909	8.25
34	2	0	60	56	73	75	77	61	26	22	26	30	26	26	95	96	100	90	99	100	0.5	0.5	0.5	0.5	0.6	0.6	7.30769	8.72727	7.69231	6	6.34615	6.41026
34	3	0	68	67	81	74	74	58	28	28	26	24	20	18	95	100	97	97	98	100	0.6	0.6	0.6	0.6	0.6	0.6	5.65476	5.95238	6.21795	6.73611	8.16667	9.25926
34	4	0	63	70	70	86	78	64	20	23	25	30	26	20	99	99	94	97	99	99	0.6	0.6	0.6	0.6	0.6	0.6	8.25	7.17391	6.26667	5.38889	6.34615	8.25
34	5	0	56	60	70	70	66	62	16	20	22	22	24	24	99	99	99	99	100	97	0.6	0.6	0.6	0.6	0.6	0.6	10.3125	8.25	7.5	7.5	6.94444	6.73611
34	6	0	58	58	60	81	66	80	20	22	18	20	26	24	100	100	99	97	96	99	0.6	0.6	0.6	0.6	0.35	0.35	8.33333	7.57576	9.16667	8.08333	10.5495	11.7857
34	7	0	58	57	62				16	20	18				98	100	100				0.35	0.35	0.35				17.5	14.2857	15.873
35	1	0						82						24						97						0.6						6.73611
35	2	0	77	74	78	76	78	83	20	20	24	20	20	22	97	97	91	93	92	94	0.6	0.6	0.4	0.4	0.4	0.4	8.08333	8.08333	9.47917	11.625	11.5	10.6818
35	3	0	68	96	114	72	70	68	22	20	22	15	20	22	93	95	92	95	95	97	0.4	0.4	0.4	0.6	0.6	0.6	10.5682	11.875	10.4545	10.5556	7.91667	7.34848
35	4	0	65	61	74	68	52	53	21	22	24	18	14	18	96	96	95	96	96	98	0.6	0.6	0.7	0.7	0.7	0.8	7.61905	7.27273	5.65476	7.61905	9.79592	6.80556
35	5	0	46	69	76	65	70	68	23	20	20	20	22	24	96	93	95	95	95	95	0.8	0.8	0.8	0.8	0.8	0.8	5.21739	5.8125	5.9375	5.9375	5.39773	4.94792
35	6	0	55	79	61	55	52	65	22	26	20	18	24	22	99	96	95	97	94	94	0.8	0.8	0.8	0.8	0.8	0.8	5.625	4.61538	5.9375	6.73611	4.89583	5.34091
35	7	0	58	63	74	65	74	66	20	26	28	22	22	24	94	93	94	96	95	91	0.8	0.8	0.8	0.8	0.8	0.8	5.875	4.47115	4.19643	5.45455	5.39773	4.73958
35	8	18	60	74	74	78	76		21	20	20	30	22		94	93	89	83	94		0.8	0.8	0.8	0.8	1		5.59524	5.8125	5.5625	3.45833	4.27273
36	1	0					72	70					24	20					97	96					0.6	0.6					6.73611	8
36	2	0	66	57	76	80	78	70	26	22	20	20	20	20	99	98	99	99	96	95	0.6	0.6	0.7	0.7	0.7	0.7	6.34615	7.42424	7.07143	7.07143	6.85714	6.78571
36	3	18	61	70	64	68	62		20	20	23	26	24		99	97	98	92	91		0.6	0.6	0.6	0.7	0.7		8.25	8.08333	7.10145	5.05495	5.41667
37	1	0					90	84					20	26					98	96					0.6	0.6					8.16667	6.15385
37	2	0	82	86	95	86	90	87	22	16	24	22	26	16	96	95	99	95	96	94	0.6	0.6	0.8	0.8	0.6	0.6	7.27273	9.89583	5.15625	5.39773	6.15385	9.79167
37	3	0	77	78	80	84	79	70	22	20	24	22	22	22	92	93	94	95	97	98	0.6	0.6	0.6	0.6	0.6	0.6	6.9697	7.75	6.52778	7.19697	7.34848	7.42424
37	4	0	68	60	68	86	90	86	24	22	24	22	20	20	99	96	94	99	99	95	0.6	0.6	0.6	0.6	0.6	0.6	6.875	7.27273	6.52778	7.5	8.25	7.91667
37	5	18	70	81	85	80	90		24	24	26	26	28		96	94	94	100	89		0.6	0.6	0.6	0.6	0.9		6.66667	6.52778	6.02564	6.41026	3.53175
38	1	0					70	78					26	28					96	99					0.6	0.6					6.15385	5.89286
38	2	14	74	78	82	74			29	26	20	18			96	95	96	95			0.6	0.6	0.7	1			5.51724	6.08974	6.85714	5.27778
39	1	0						105						28						85						0.6						5.05952
39	2	6	92	96					42	14					100	100					0.6	0.8					3.96825	8.92857
40	1	10	102	87	90				26	28	24				100	100	96				0.6	0.6	0.6				6.41026	5.95238	6.66667
41	1	0					76	76					28	22					93	90					0.6	0.6					5.53571	6.81818
41	2	22	78	69	80	68	69	84	24	24	32	28	36	36	91	91	92	80	84	56	1	1	1	1	1	1	3.79167	3.79167	2.875	2.85714	2.33333	1.55556
42	1	0						73						22						95						0.8						5.39773
42	2	18	86	78	75	80	83		24	22	35	30	24		99	97	98	96	93		0.8	0.8	0.8	0.8	0.8		5.15625	5.51136	3.5	4	4.84375
44	1	0					90	85					20	20					100	100					0.8	0.8					6.25	6.25
44	2	0	66	68	74	80			22	20	22	20			96	95	95	100			0.6	0.6	0.6	0.6			7.27273	7.91667	7.19697	8.33333
44	3	0	68	67	110	73	80	69	24	20	20	24	30	20	96	95	95	100	99	99	0.6	0.6	0.6	0.6	0.6	0.6	6.66667	7.91667	7.91667	6.94444	5.5	8.25
44	4	0	80	74	80	82	80	78	24	22	20	24	22	20	97	100	96	97	97	95	0.6	0.6	0.6	0.6	0.6	0.6	6.73611	7.57576	8	6.73611	7.34848	7.91667
44	5	0	80	78	78		88	70	20	20	28		20	20	97	95	100		100	99	0.5	0.5	0.4		0.4	0.4	9.7	9.5	8.92857		12.5	12.375
44	6	0	70	78	87	68	78	74	22	22	18	20	22	20	98	98	99	97	100	99	0.4	0.4	0.4	0.4	0.4	0.4	11.1364	11.1364	13.75	12.125	11.3636	12.375
44	7	0	70						22						99						0.4						11.25
46	1	0		80	80	82	87	77		22	20	24	22	20		100	95	94	95	95		0.6	0.6	0.6	0.6	0.6		7.57576	7.91667	6.52778	7.19697	7.91667
46	2	0	82	83	78	86	68	73	22	20	20	22	16	20	99	97	100	98	96	95	0.6	0.6	0.4	0.4	0.3	0.3	7.5	8.08333	12.5	11.1364	20	15.8333
46	3	0	87	77	72	64			22	22	22	20			96	96	94	99			0.3	0.3	0.3	0.3			14.5455	14.5455	14.2424	16.5
47	1	0	76	78	83	60	88	82	20	20	22	20	20	20	96	95	98	95	94	94	0.4	0.4	0.4	0.4	0.4	0.4	12	11.875	11.1364	11.875	11.75	11.75
47	2	0	76	86	64	73			20	20	20	20			95	98	95	95			0.4	0.4	0.4	0.4			11.875	12.25	11.875	11.875
49	1	0		84	76	84	84	86		20	20	24	19	20		100	100	98	97	98		0.6	0.4	0.4	0.4	0.4		8.33333	12.5	10.2083	12.7632	12.25
49	2	0	78	66	72	88	80	65	18	24	26	24	20	26	97	96	97	95	95	98	0.4	0.4	0.4	0.4	0.4	0.4	13.4722	10	9.32692	9.89583	11.875	9.42308
49	3	0	52	68	67	74	79	80	18	18	22	24	20	22	99	96	97	91	96	98	0.4	0.4	0.3	0.3	0.3	0.3	13.75	13.3333	14.697	12.6389	16	14.8485
49	4	0	87	70	66				23	22	22				94	95	96				0.3	0.3	0.3				13.6232	14.3939	14.5455
51	1	0						82						24						97						0.6						6.73611
51	2	0	104	68	86	94	102		20	20	20	20	20		99	98	95	93	96		0.6	0.6	0.6	0.6	0.6		8.25	8.16667	7.91667	7.75	8
51	3	0	82	87	92	94	94	90	20	20	20	20	20	24	95	95	95	93	95	96	0.4	0.4	0.4	0.4	0.99	0.99	11.875	11.875	11.875	11.625	4.79798	4.0404
51	4	0	86	66	100	98	101	83	20	22	20	20	20	20	95	96	93	92	92	92	0.99	0.99	0.99	0.99	0.99	0.99	4.79798	4.40771	4.69697	4.64646	4.64646	4.64646
51	5	0	81	84	104	92	99	84	20	20	24	20	20	30	94	94	93	93	94	90	0.99	0.99	0.99	0.99	0.99	0.6	4.74747	4.74747	3.91414	4.69697	4.74747	5
51	6	0	67	83	94	90	92	77	22	22	20	20	20	22	94	96	96	96	95	99	0.6	0.8	0.8	0.8	0.8	0.8	7.12121	5.45455	6	6	5.9375	5.625
51	7	6	81	102					22	26					92	93					0.6	0.6					6.9697	5.96154
52	1	0			75	76	76	91			20	20	20	20			99	95	97	97			0.99	0.6	0.6	0.6			5	7.91667	8.08333	8.08333
52	2	0	88	96	103	107	86	88	24	24	22	22	20	20	95	95	94	95	95	95	0.6	0.6	0.6	0.6	0.6	0.6	6.59722	6.59722	7.12121	7.19697	7.91667	7.91667
52	3	0	88	88	88	72	89	83	22	22	24	20	24	22	96	96	96	96	96	97	0.6	0.6	0.8	0.8	0.8	0.8	7.27273	7.27273	5	6	5	5.51136
52	4	0	82	77	88	85	79	75	22	22	24	20	22	22	96	96	95	97	97	99	0.8	0.8	0.8	0.8	0.8	0.8	5.45455	5.45455	4.94792	6.0625	5.51136	5.625
52	5	0	74	77	75	80	90		20	20	20	20	24		98	97	96	96	97		0.8	0.8	0.8	0.8	0.8		6.125	6.0625	6	6	5.05208
52	6	0	71	67	66	69	70	72	20	20	20	20	20	20	99	96	100	98	97	100	0.7	0.7	0.6	0.6	0.6	0.6	7.07143	6.85714	8.33333	8.16667	8.08333	8.33333
52	7	0	67	62	80	64	82	72	20	20	26	24	22	22	100	100	94	99	95	98	0.6	0.6	0.6	0.6	0.4	0.4	8.33333	8.33333	6.02564	6.875	10.7955	11.1364
52	8	0	60	60	62		62	65	20	20	20		20	20	100	100	99		96	98	0.4	0.4	0.4		0.4	0.4	12.5	12.5	12.375		12	12.25
52	9	0	64	61	72	60	78	62	20	20	20	20	20	20	99	98	94	97	96	95	0.4	0.4	0.5	0.5	0.5	0.5	12.375	12.25	9.4	9.7	9.6	9.5
52	10	0	98	56	64	84		69	20	20	20	20		20	99	99	96	98		97	0.5	0.5	0.3	0.3		0.3	9.9	9.9	16	16.3333		16.1667
52	11	0		90	68					20	20					100	96					0.3	0.3					16.6667	16
53	1	0					88	110					28	28					93	92					0.6	0.6					5.53571	5.47619
53	2	0	72	71	77	64	85	72	20	20	20	20	20	20	96	96	97	92	95	98	0.6	0.6	0.6	0.6	0.5	0.5	8	8	8.08333	7.66667	9.5	9.8
53	3	0	82	80	68	82	96	82	24	22	20	20	20	20	93	90	92	94	96	95	0.5	0.5	0.7	0.7	0.7	0.7	7.75	8.18182	6.57143	6.71429	6.85714	6.78571
53	4	0	88	80	58	66	75	59	25	28	18	18	22	20	91	83	98	97	96	91	0.9	0.9	0.9	0.9	0.9	0.9	4.04444	3.29365	6.04938	5.98765	4.84848	5.05556
53	5	14	58	30	46	50			16	18	20	22			98	95	95	93			0.9	0.9	0.9	0.9			6.80556	5.8642	5.27778	4.69697
54	1	0				84	80	64				31	21	20				94	95	93				0.6	0.6	0.6				5.05376	7.53968	7.75
54	2	0	89	92	77		90	60	23	28	22		22	24	90	92	95		96	96	0.8	0.8	0.8		0.8	0.8	4.8913	4.10714	5.39773		5.45455	5
54	3	0	64	75	79	77	80	108	20	20	18	24	20	25	99	98	95	95	98	97	0.8	0.8	0.5	0.5	0.4	0.4	6.1875	6.125	10.5556	7.91667	12.25	9.7
54	4	0	62	97	68	73	70	60	20	28	21	21	28	24	96	93	95	99	98	99	0.4	0.4	0.4	0.4	0.4	0.4	12	8.30357	11.3095	11.7857	8.75	10.3125
54	5	0	59	56	60				22	20	20				92	98	99				0.4	0.4	0.4				10.4545	12.25	12.375
60	1	0		63			64	68		36			28	24		96			96	95		0.4			0.4	0.4		6.66667			8.57143	9.89583
60	2	0	59	92	60	62	66	70	26	24	32	30	30	32	98	92	95	97	97	97	0.6	0.6	0.6	0.6	0.6	0.6	6.28205	6.38889	4.94792	5.38889	5.38889	5.05208
60	3	0	60	60	52	52	54	60	30	24	24	18	26	20	94	94	98	96	96	95	0.6	0.6	0.6	0.6	0.6	0.6	5.22222	6.52778	6.80556	8.88889	6.15385	7.91667
60	4	6	68	60					26	26					94	96					0.6	0.6					6.02564	6.15385
61	1	0				68	73	67				20	16	16				96	96	98				0.4	0.8	0.8				12	7.5	7.65625
61	2	0	60	46	72	63	81	70	29	22	23	24	22	22	98	96	95	86	94	91	0.8	0.8	0.6	0.6	0.8	0.8	4.22414	5.45455	6.88406	5.97222	5.34091	5.17045
61	3	0	62	70	83	85	68	72	21	22	22	22	30	14	90	95	92	92	96	97	0.8	0.8	0.7	0.7	0.7	0.7	5.35714	5.39773	5.97403	5.97403	4.57143	9.89796
61	4	0	72	84	62	81	80	94	21	20	30	26	22	20	95	95	95	95	86	90	0.7	0.7	0.6	0.6	0.5	0.5	6.46259	6.78571	5.27778	6.08974	7.81818	9
61	5	0	68	72	78	72	70	70	30	22	24	25	28	28	95	97	92	84	84	96	0.5	0.5	0.4	0.4	0.4	0.4	6.33333	8.81818	9.58333	8.4	7.5	8.57143
61	6	14	59	68		90			30	24		30			90	82		90			0.8	0.8		0.8			3.75	4.27083		3.75
64	1	0	73	70	56	70	66	60	27	24	26	30	22	28	99	96	100	94	92	93	0.6	0.6	0.4	0.4	0.4	0.4	6.11111	6.66667	9.61538	7.83333	10.4545	8.30357
64	2	0	66	63	59	64	70	68	22	24	24	26	22	24	92	96	95	95	93	97	0.4	0.6	0.6	0.6	0.6	0.6	10.4545	6.66667	6.59722	6.08974	7.04545	6.73611
64	3	0	56	86	58	64	88	64	21	24	22	26	22	24	97	96	94	93	93	92	0.6	0.6	0.6	0.6	0.6	0.6	7.69841	6.66667	7.12121	5.96154	7.04545	6.38889
64	4	6	71	65					24	24					93	99					1	1					3.875	4.125
65	1	0						78						22						98						0.6						7.42424
65	2	0	80	70	64	74	77	65	20	20	22	22	22	20	100	97	97	97	100	97	0.6	0.6	0.6	0.6	0.6	0.6	8.33333	8.08333	7.34848	7.34848	7.57576	8.08333
65	3	0	67	83	82		69	70	20	22	22		20	22	100	98	99		98	98	0.8	0.8	0.8		0.8	0.8	6.25	5.56818	5.625		6.125	5.56818
65	4	0
65	5	0	60	73	53	68	70	63	22	22	22	20	20	20	100	100	100	98	98	100	0.4	0.4	0.4	0.4	0.4	0.4	11.3636	11.3636	11.3636	12.25	12.25	12.5
65	6	0	48	52	62	58	71	58	20	20	22	20	22	20	96	98	99	100	100	100	0.4	0.4	0.3	0.3	0.3	0.3	12	12.25	15	16.6667	15.1515	16.6667
66	1	0						88						24						99						0.6						6.875
66	2	0	70	79	75	80	94	75	20	20	20	20	20	20	100	98	99	99	97	98	0.6	0.6	0.6	0.4	0.4	0.4	8.33333	8.16667	8.25	12.375	12.125	12.25
66	3	0	73	76	83	74	81	76	20	20	20	20	20	20	98	96	98	98	95	98	0.4	0.4	0.4	0.4	0.4	0.4	12.25	12	12.25	12.25	11.875	12.25
66	4	0	76	73	76	77			20	20	20	20			98	97	95	95			0.4	0.4	0.4	0.4			12.25	12.125	11.875	11.875
67	1	0	107	102	114	92	104	97	20	20	20	20	20	20	99	99	97	98	95	97	0.6	0.6	0.6	0.6	0.4	0.4	8.25	8.25	8.08333	8.16667	11.875	12.125
67	2	0	98	103	98	98	100	106	20	22	20	20	22	20	96	96	98	97	96	95	0.6	0.6	0.4	0.4	0.4	0.4	8	7.27273	12.25	12.125	10.9091	11.875
67	3	0	110	110	113	116	116	110	26	22	20	20	20	20	93	93	92	92	93	93	0.4	0.4	0.99	0.4	0.4	0.4	8.94231	10.5682	4.64646	11.5	11.625	11.625
67	4	0	106	94	99	121	100	84	34	22	22	22	24	24	86	95	96	96	92	94	0.4	0.6	0.6	0.6	0.6	0.6	6.32353	7.19697	7.27273	7.27273	6.38889	6.52778
67	5	0	80	88	96	82	93	81	32	24	24	22	20	20	84	93	98	100	98	99	0.8	0.8	0.8	0.8	0.8	0.8	3.28125	4.84375	5.10417	5.68182	6.125	6.1875
67	6	0	87	82	73				28	28	22				98	97	97				0.8	0.8	0.8				4.375	4.33036	5.51136
68	1	0						103						30						98						0.4						8.16667
68	2	0	90	95	98				22	20	20				98	96	97				0.4	0.4	0.4				11.1364	12	12.125
69	1	0						89						28						98						0.6						5.83333
69	2	0	74	72	72	78	74	74	26	22	20	20	20	20	93	96	94	95	96	93	0.6	0.8	0.5	0.5	0.6	0.6	5.96154	5.45455	9.4	9.5	8	7.75
69	3	0	84	79	80	85	76	69	20	22	22	22	20	20	97	95	92	92	93	94	0.6	0.6	0.6	0.6	0.6	0.6	8.08333	7.19697	6.9697	6.9697	7.75	7.83333
69	4	0	67	70	68	70	90	82	22	22	20	20	20	20	92	95	99	95	95	96	0.6	0.6	0.6	0.6	0.6	0.6	6.9697	7.19697	8.25	7.91667	7.91667	8
69	5	0	75	75	72		80	72	20	20	24		24	20	92	95	91		94	93	0.4	0.4	0.4		0.5	0.5	11.5	11.875	9.47917		7.83333	9.3
69	6	0	75	68	72	72	72	62	20	20	20	20	22	22	94	96	93	93	96	92	0.4	0.4	0.4	0.4	0.6	0.6	11.75	12	11.625	11.625	7.27273	6.9697
69	7	0	63	60	53	66	75	63	20	20	20	20	20	20	96	100	99	94	94	95	0.6	0.6	0.4	0.4	0.4	0.4	8	8.33333	12.375	11.75	11.75	11.875
69	8	0	60						20						96						0.4						12
70	1	0		77	80	90	88			20	20	22	20			98	95	95	98			0.4	0.4	0.6	0.6			12.25	11.875	7.19697	8.16667
70	2	0	77	77	84	70	78	72	20	20	22	20	20	20	97	98	98	97	97	93	0.6	0.6	0.6	0.4	0.4	0.4	8.08333	8.16667	7.42424	12.125	12.125	11.625
70	3	0	72	73	78	76			22	22	20	22			93	94	92	97			0.4	0.4	0.4	0.99			10.5682	10.6818	11.5	4.45363
71	1	0	93	67	69	65	61	64	32	24	24	20	22	20	97	96	94	96	95	95	0.6	0.6	0.5	0.5	0.5	0.5	5.05208	6.66667	7.83333	9.6	8.63636	9.5
71	2	0	69	72	68	62	67	60	24	22	22	22	22	24	97	99	96	95	97	98	0.8	0.8	0.6	0.6	0.6	0.6	5.05208	5.625	7.27273	7.19697	7.34848	6.80556
71	3	0	53	65	59	65	71	48	20	20	24	22	22	20	97	97	94	95	98	97	0.8	0.8	0.8	0.8	0.8	0.8	6.0625	6.0625	4.89583	5.39773	5.56818	6.0625
71	4	0	47	56	62	64	72	80	22	24	22	20	20	20	100	97	100	98	97	97	0.7	0.7	0.7	0.7	0.7	0.7	6.49351	5.77381	6.49351	7	6.92857	6.92857
71	5	0	72	82	58	60	74	50	18	18	25	20	20	22	97	100	96	99	97	98	0.6	0.6	0.4	0.4	0.4	0.4	8.98148	9.25926	9.6	12.375	12.125	11.1364
71	6	0	56	61	62		71	68	20	18	18		22	22	99	100	100		100	99	0.6	0.6	0.6		0.6	0.6	8.25	9.25926	9.25926		7.57576	7.5
71	7	0
71	8	0
72	1	0						84						22						94						0.6						7.12121
72	2	0	76	99	73	68	78	72	24	26	22	22	22	20	97	97	93	97	94	96	0.6	0.5	0.5	0.5	0.4	0.6	6.73611	7.46154	8.45455	8.81818	10.6818	8
72	3	10	65	71	79				22	32	24				97	90	90				0.6	0.6	0.9				7.34848	4.6875	4.16667
73	1	0			90	84	80	79			26	22	38	26			94	99	88	92			0.6	0.6	0.9	0.9			6.02564	7.5	2.5731	3.93162
73	2	14	80	75	81	86			20	32	38	27			96	93	87	93			0.9	0.9	0.8	0.8			5.33333	3.22917	2.86184	4.30556
74	1	0					70	60					30	20					94	92					0.6	0.6					5.22222	7.66667
74	2	0	62	68	66	69	64	68	20	20	22	28	28	20	99	94	95	98	98	96	0.8	0.8	0.8	0.8	0.8	0.8	6.1875	5.875	5.39773	4.375	4.375	6
74	3	0	64	64	72	72	78	61	20	20	20	20	20	20	93	100	93	93	96	94	0.8	0.8	0.8	0.6	0.6	0.6	5.8125	6.25	5.8125	7.75	8	7.83333
74	4	0	58	90	74	76	72	62	20	20	22	22	20	22	99	98	94	93	92	94	0.6	0.6	0.6	0.6	0.4	0.4	8.25	8.16667	7.12121	7.04545	11.5	10.6818
74	5	0	63	63	63				22	20	20				96	98	94				0.4	0.4	0.4				10.9091	12.25	11.75
75	1	0	71	63	62	83	66	65	20	20	22	20	20	20	97	99	99	96	94	95	0.5	0.5	0.4	0.4	0.3	0.3	9.7	9.9	11.25	12	15.6667	15.8333
75	2	0	74	64	74	84			22	20	18	20			95	95	93	98			0.3	0.3	0.3	0.3			14.3939	15.8333	17.2222	16.3333
76	1	0				74	70	69				17	22	20				94	91	93				0.4	0.4	0.4				13.8235	10.3409	11.625
76	2	0	75	74	74	82	80	66	18	20	18	22	20	16	94	91	99	97	95	94	0.5	0.5	0.5	0.5	0.5	0.5	10.4444	9.1	11	8.81818	9.5	11.75
76	3	0	64	70	95	92	91	78	24	20	20	22	18	16	88	87	95	92	94	97	0.5	0.5	0.6	0.6	0.6	0.6	7.33333	8.7	7.91667	6.9697	8.7037	10.1042
76	4	0	81	96	74	80	72	74	17	14	16	18	14	16	99	95	95	94	98	96	0.5	0.5	0.5	0.5	0.5	0.5	11.6471	13.5714	11.875	10.4444	14	12
76	5	0	74	68	74	82	84	67	16	15	18	18	18	16	92	95	86	86	82	82	0.4	0.4	0.4	0.4	0.4	0.4	14.375	15.8333	11.9444	11.9444	11.3889	12.8125
76	6	0	64	80			94	92	15	18			28	22	94	80			98	97	0.3	0.3			0.4	0.4	20.8889	14.8148			8.75	11.0227
76	7	0	87	79					18	20					90	96					0.4	0.4					12.5	12
77	1	0						80						20						97						0.6						8.08333
77	2	0	83	66	68	64	76	73	28	20	22	27	28	20	100	96	100	99	96	98	0.6	0.5	0.5	0.5	0.5	0.5	5.95238	9.6	9.09091	7.33333	6.85714	9.8
77	3	0	61	68	74	67	70	73	24	22	24	24	22	20	95	93	97	96	97	100	0.5	0.5	0.4	0.4	0.4	0.4	7.91667	8.45455	10.1042	10	11.0227	12.5
77	4	0	68	61	68	67	68	68	20	22	21	20	22	24	99	97	99	100	100	99	0.4	0.4	0.4	0.4	0.3	0.3	12.375	11.0227	11.7857	12.5	15.1515	13.75
77	5	0	62	64	68	82			20	20	20	20			99	99	97	100			0.3	0.3	0.3	0.3			16.5	16.5	16.1667	16.6667
81	1	0						78						20						95						0.4						11.875
81	2	0	81	86	75	73	74	80	20	20	20	20	20	20	100	92	95	99	95	96	0.4	0.4	0.4	0.4	0.4	0.4	12.5	11.5	11.875	12.375	11.875	12
81	3	0	81	80	78	73	72	77	20	20	22	20	20	20	94	99	95	98	96	97	0.4	0.4	0.4	0.4	0.4	0.4	11.75	12.375	10.7955	12.25	12	12.125
81	4	0	83	78	80	82	85	75	20	20	20	20	20	20	96	96	97	98	97	98	0.4	0.4	0.4	0.4	0.4	0.4	12	12	12.125	12.25	12.125	12.25
81	5	0	75	78	87	91	85	92	20	22	20	20	20	20	98	96	98	95	96	96	0.4	0.4	0.4	0.4	0.4	0.4	12.25	10.9091	12.25	11.875	12	12
81	6	0	84	92	97				20	20	20				96	96	97				0.4	0.4	0.4				12	12	12.125
82	1	0						67						22						97						0.6						7.34848
82	2	0	67	71	65	66	66	66	16	20	20	18	22	16	97	98	96	94	96	99	0.6	0.6	0.5	0.5	0.4	0.4	10.1042	8.16667	9.6	10.4444	10.9091	15.4688
82	3	0	64	65	68	67	74		22	22	18	22	20		94	95	97	97	95		0.4	0.3	0.3	0.3	0.3		10.6818	14.3939	17.963	14.697	15.8333
83	1	0					65	70					20	24					97	94					0.8	0.8					6.0625	4.89583
83	2	18	80	74	70	64	80		28	30	28	26	36		97	89	98	92	77		0.8	0.8	0.8	0.8	0.8		4.33036	3.70833	4.375	4.42308	2.67361
84	1	0						84						29						100						0.8						4.31034
84	2	0	78	91	102				25	22	22				93	95	91				0.6	0.4	0.4				6.2	10.7955	10.3409
85	1	0						53						14						98						0.8						8.75
85	2	0	45	64	72	58	60	96	18	20	26	22	20	20	96	100	98	98	98	93	0.6	0.6	0.5	0.5	0.5	0.99	8.88889	8.33333	7.53846	8.90909	9.8	4.69697
85	3	0	46	50	52	90	67	57	20	20	23	20	22	19	92	99	95	93	94	96	0.99	0.4	0.4	0.4	0.4	0.4	4.64646	12.375	10.3261	11.625	10.6818	12.6316
85	4	0	53	55	73	57	53	48	18	22	22	24	20	18	99	94	93	99	95	96	0.4	0.4	0.4	0.4	0.4	0.4	13.75	10.6818	10.5682	10.3125	11.875	13.3333
85	5	0	49	48					16	18					100	100					0.4	0.4					15.625	13.8889
86	1	14			88	78					26	20					92	92					0.8	0.8					4.42308	5.75
87	1	22						94						28						82						0.8						3.66071
88	1	0			95		84	75			22		20	20			97		98	96			0.4		0.4	0.4			11.0227		12.25	12
88	2	0	81	79	76	86	90	88	20	20	20	22	20	22	95	92	95	94	99	97	0.4	0.4	0.4	0.4	0.5	0.5	11.875	11.5	11.875	10.6818	9.9	8.81818
88	3	0	72	85	92	74	77	66	20	20	20	20	22	20	96	95	95	95	97	97	0.5	0.5	0.5	0.6	0.6	0.6	9.6	9.5	9.5	7.91667	7.34848	8.08333
88	4	0	75	73	78	88	85	80	20	20	24	20	20	20	93	97	96	90	92	92	0.6	0.6	0.6	0.6	0.6	0.6	7.75	8.08333	6.66667	7.5	7.66667	7.66667
88	5	0	81	91	60	80	79	82	22	20	20	22	20	22	92	92	87	90	92	98	0.6	0.6	0.6	0.6	0.6	0.6	6.9697	7.66667	7.25	6.81818	7.66667	7.42424
88	6	0	80	84	79	74	93	78	20	20	20	20	20	20	98	97	98	100	96	100	0.6	0.6	0.6	0.5	0.5	0.5	8.16667	8.08333	8.16667	10	9.6	10
88	7	0	70	66	76	70	79	77	20	20	20	20	22	20	100	97	96	99	100	100	0.5	0.5	0.5	0.5	0.6	0.6	10	9.7	9.6	9.9	7.57576	8.33333
88	8	0	65	73	68	88	110	67	22	20	20	20	22	20	99	96	95	95	97	99	0.6	0.6	0.6	0.6	0.5	0.5	7.5	8	7.91667	7.91667	8.81818	9.9
88	9	0	66	68	86	100	102	96	20	20	20	20	22	22	97	96	96	97	95	95	0.5	0.5	0.5	0.5	0.4	0.4	9.7	9.6	9.6	9.7	10.7955	10.7955
88	10	0	76	80	82	62	106		22	22	20	20	20		97	94	98	97	92		0.4	0.4	0.4	0.4	0.4		11.0227	10.6818	12.25	12.125	11.5
89	1	0	70	67	70	68	66	62	22	20	20	20	30	32	98	100	97	96	94	95	0.4	0.4	0.4	0.99	0.99	0.99	11.1364	12.5	12.125	4.84848	3.16498	2.99874
89	2	0	64	70	65				20	22	22				96	99	100				0.6	0.6	0.5				8	7.5	9.09091
90	1	0			103	108	96	104			22	22	28	18			94	95	93	90			0.4	0.4	0.4	0.4			10.6818	10.7955	8.30357	12.5
90	2	0	96	94	100	93	93		20	22	22	23	22		97	90	94	93	97		0.4	0.4	0.5	0.5	0.5		12.125	10.2273	8.54545	8.08696	8.81818
90	3	0	101	58	97	99	96	100	20	20	20	16	20	22	94	95	95	95	92	95	0.5	0.5	0.4	0.4	0.4	0.4	9.4	9.5	11.875	14.8438	11.5	10.7955
90	4	0	101	103	104	100	101	105	22	20	20	24	24	20	95	94	97	95	94	96	0.4	0.4	0.4	0.4	0.3	0.3	10.7955	11.75	12.125	9.89583	13.0556	16
90	5	0	109	102	104				24	23	28				96	91	94				0.3	0.3	0.3				13.3333	13.1884	11.1905
91	1	0	92	88	72	72	72	65	24	18	24	23	23	19	93	95	92	100	95	95	0.6	0.6	0.8	0.8	0.8	0.8	6.45833	8.7963	4.79167	5.43478	5.16304	6.25
91	2	0	61	60	58	88	58	58	20	20	19	20	18	18	95	95	97	98	95	97	0.8	0.8	0.8	0.8	0.6	0.6	5.9375	5.9375	6.38158	6.125	8.7963	8.98148
91	3	0	52	56	56	57	56	52	18	18	18	19	16	18	98	97	96	97	100	98	0.6	0.6	0.6	0.6	0.6	0.6	9.07407	8.98148	8.88889	8.50877	10.4167	9.07407
91	4	0	50	50	60	54	54	50	19	18	18	20	16	18	96	95	100	99	99	100	0.6	0.6	0.8	0.8	0.8	0.8	8.42105	8.7963	6.94444	6.1875	7.73438	6.94444
91	5	0	48	50	52	48	50	66	17	15	18	15	17	21	100	100	100	100	96	96	0.8	0.8	0.8	0.8	0.8	0.8	7.35294	8.33333	6.94444	8.33333	7.05882	5.71429
91	6	0	50	68	56	50	54	54	15	22	16	16	16	16	98	100	99	95	89	96	0.5	0.5	0.4	0.4	0.4	0.4	13.0667	9.09091	15.4688	14.8438	13.9062	15
91	7	0	63	55	56	62	57	65	15	16	17	15	16	16	97	94	97	97	97	99	0.4	0.4	0.4	0.4	0.4	0.4	16.1667	14.6875	14.2647	16.1667	15.1562	15.4688
91	8	0	70	66	56	58	53	66	18	18	18	18	16	17	97	95	98	96	98	98	0.4	0.4	0.4	0.4	0.4	0.4	13.4722	13.1944	13.6111	13.3333	15.3125	14.4118
91	9	0	54	55	55	56	56	58	18	13	18	18	16	20	96	99	100	98	98	100	0.4	0.4	0.4	0.4	0.4	0.4	13.3333	19.0385	13.8889	13.6111	15.3125	12.5
91	10	0	66	53	74	64	58	52	14	15	24	18	20	20	97	98	100	100	100	100	0.4	0.4	0.4	0.4	0.4	0.4	17.3214	16.3333	10.4167	13.8889	12.5	12.5
91	11	0	65	70	58	65	58	66	20	20	18	20	20	15	88	100	100	99	100	100	0.4	0.4	0.4	0.4	0.4	0.4	11	12.5	13.8889	12.375	12.5	16.6667
91	12	0	68	59	63	70	64	70	18	19	19	20	20	20	99	96	100	98	100	97	0.4	0.4	0.4	0.4	0.4	0.4	13.75	12.6316	13.1579	12.25	12.5	12.125
91	13	0	71	80	67	64	64	66	20	20	20	20	18	23	94	97	98	99	98	97	0.4	0.4	0.3	0.3	0.3	0.3	11.75	12.125	16.3333	16.5	18.1481	14.058
91	14	0	68	67	74	62			23	20	20	20			96	97	98	100			0.3	0.3	0.3	0.3			13.913	16.1667	16.3333	16.6667
101	1	0		67	72	62	70	60		24	20	20	20	20		95	92	96	96	95		0.6	0.6	0.6	0.6	0.6		6.59722	7.66667	8	8	7.91667
101	2	18	58	68	70	70	74		20	20	20	22	26		94	92	92	93	97		0.6	0.6	0.8	0.8	0.8		7.83333	7.66667	5.75	5.28409	4.66346
102	1	0						67						20						97						0.6						8.08333
102	2	0	72	74	71	79	74	75	20	20	24	25	28	30	97	92	96	95	100	95	0.6	0.6	0.6	0.6	0.6	0.6	8.08333	7.66667	6.66667	6.33333	5.95238	5.27778
102	3	0	69	67	75	70	76	68	26	24	20	20	22	24	93	91	93	95	93	96	0.6	0.6	0.6	0.6	0.6	0.6	5.96154	6.31944	7.75	7.91667	7.04545	6.66667
102	4	0	66	68	58	58	72	60	22	20	18	24	23	20	93	93	94	94	96	92	0.6	0.6	0.6	0.6	0.6	0.6	7.04545	7.75	8.7037	6.52778	6.95652	7.66667
102	5	0	59	47	82	66	87	86	30	22	34	33	38	36	95	92	88	97	90	88	0.6	0.6	0.5	0.5	0.6	0.6	5.27778	6.9697	5.17647	5.87879	3.94737	4.07407
102	6	22	78	78	84	95	63	50	34	30	30	38	36	28	96	90	91	98	97	90	0.8	0.8	1	1	1	1	3.52941	3.75	3.03333	2.57895	2.69444	3.21429
103	1	14		62	68	59				19	28	29				92	95	95				0.8	0.6	0.6				6.05263	5.65476	5.45977
104	1	0						65						24						94						0.6						6.52778
104	2	0		74	65	67	67	60		22	20	20	20	20		95	95	93	97	96		0.5	0.5	0.5	0.5	0.5		8.63636	9.5	9.3	9.7	9.6
104	3	0		69	63	60	57	65		22	28	20	28	23		96	96	93	92	95		0.5	0.5	0.5	0.5	0.5		8.72727	6.85714	9.3	6.57143	8.26087
104	4	0	62	58	72	70	65	59	20	20	20	20	21	21	94	92	96	96	94	98	0.5	0.5	0.5	0.5	0.5	0.5	9.4	9.2	9.6	9.6	8.95238	9.33333
104	5	0	54	60	61	64	71	59	22	24	22	22	19	22	99	97	95	95	92	95	0.4	0.4	0.4	0.4	0.3	0.3	11.25	10.1042	10.7955	10.7955	16.1404	14.3939
104	6	0	64	69					20	24					92	96					0.3	0.3					15.3333	13.3333
105	1	0	76	65					22	20					100	99					0.4	0.4					11.3636	12.375
106	1	0	83	73	86	82	72	66	38	24	20	20	20	20	93	98	96	95	95	95	0.6	0.8	0.8	0.6	0.6	0.6	4.07895	5.10417	6	7.91667	7.91667	7.91667
106	2	0	71	89	86	86	93	77	22	20	22	20	20	20	97	94	97	91	92	92	0.6	0.6	0.6	0.6	0.6	0.6	7.34848	7.83333	7.34848	7.58333	7.66667	7.66667
106	3	0	75	77	86	80	87	76	20	20	20	20	20	22	93	94	95	93	96	98	0.6	0.6	0.7	0.7	0.7	0.6	7.75	7.83333	6.78571	6.64286	6.85714	7.42424
106	4	0	74	78	76	82	82		20	20	20	20	20		98	95	93	97	97		0.6	0.6	0.6	0.6	0.5		8.16667	7.91667	7.75	8.08333	9.7
106	5	0	65	80	70	78	81	63	20	20	20	20	20	20	98	98	99	94	100	99	0.5	0.5	0.4	0.4	0.4	0.4	9.8	9.8	12.375	11.75	12.5	12.375
106	6	0	62	69	66	66			20	20	20	20			98	96	98	97			0.4	0.3	0.3	0.3			12.25	16	16.3333	16.1667
107	1	0	80	84	88	79	79		24	24	20	22	30		100	99	94	100	99		0.6	0.6	0.4	0.4	0.4		6.94444	6.875	11.75	11.3636	8.25
107	2	0	67	74	86	74	76	75	24	24	24	20	20	28	97	99	97	98	93	95	0.4	0.4	0.3	0.3	0.3	0.3	10.1042	10.3125	13.4722	16.3333	15.5	11.3095
107	3	0	66	66	67	70			26	22	20	20			94	96	98	93			0.3	0.3	0.3	0.3			12.0513	14.5455	16.3333	15.5
108	1	0			74	62	112	74			24	20	22	22			95	97	98	96			0.6	0.6	0.6	0.6			6.59722	8.08333	7.42424	7.27273
108	2	0	90	78	61	105	106	101	20	20	20	20	22	22	95	95	94	96	97	94	0.6	0.6	0.6	0.6	0.6	0.6	7.91667	7.91667	7.83333	8	7.34848	7.12121
108	3	0	80	110	106	82	69	100	20	20	20	20	22	20	97	94	95	95	93	95	0.6	0.6	0.6	0.6	0.6	0.6	8.08333	7.83333	7.91667	7.91667	7.04545	7.91667
108	4	0	64	107	60	84	60	65	20	20	20	20	20	20	95	95	96	95	96	95	0.6	0.5	0.5	0.4	0.4	0.4	7.91667	9.5	9.6	11.875	12	11.875
108	5	0	90	75	92				22	22	20				94	95	96				0.4	0.4	0.4				10.6818	10.7955	12
109	1	0		84	73	70	90	75		20	20	24	20	22		98	98	97	94	92		0.6	0.6	0.6	0.6	0.6		8.16667	8.16667	6.73611	7.83333	6.9697
109	2	0	77	78	87	78			20	22	20	20			92	96	95	96			0.6	0.6	0.4	0.4			7.66667	7.27273	11.875	12
110	1	0					98	86					20	20					98	96					0.4	0.4					12.25	12
110	2	0	55	56	68	66	66	60	20	20	20	20	20	20	97	95	97	97	97	94	0.4	0.4	0.4	0.4	0.4	0.4	12.125	11.875	12.125	12.125	12.125	11.75
111	1	0				87	98	92				23	16	22				95	93	91				0.6	0.6	0.6				6.88406	9.6875	6.89394
111	2	0	93	89	97	95	101	80	20	20	28	22	19	22	95	95	97	98	97	97	0.5	0.5	0.5	0.5	0.5	0.5	9.5	9.5	6.92857	8.90909	10.2105	8.81818
111	3	0	92	89	106	92	100	84	18	24	20	22	20	20	97	97	98	98	95	99	0.4	0.4	0.4	0.4	0.3	0.3	13.4722	10.1042	12.25	11.1364	15.8333	16.5
111	4	0	80	89	86				22	22	14				98	94	97				0.3	0.3	0.3				14.8485	14.2424	23.0952
112	1	0						88						20						98						0.4						12.25
112	2	0	81	80	76	88	88	77	20	22	22	20	24	26	96	97	95	91	96	97	0.4	0.4	0.4	0.4	0.4	0.4	12	11.0227	10.7955	11.375	10	9.32692
112	3	0	64	72	69	67			22	22	20	20			98	98	99	100			0.4	0.4	0.4	0.4			11.1364	11.1364	12.375	12.5
113	1	0	110	85	78	76	98	80	24	20	20	20	20	20	95	96	97	97	100	95	0.4	0.4	0.4	0.4	0.4	0.4	9.89583	12	12.125	12.125	12.5	11.875
113	2	0	56	66	80				22	22	20				98	98	96				0.4	0.4	0.4				11.1364	11.1364	12
114	1	0					99	108					22	22					94	96					0.6	0.6					7.12121	7.27273
114	2	0	99	90	84	90	72	95	22	20	20	20	22	24	96	97	97	97	96	96	0.7	0.7	0.7	0.7	0.7	0.7	6.23377	6.92857	6.92857	6.92857	6.23377	5.71429
114	3	14	98	96	93	90			15	20	22	30			97	96	92	90			0.6	0.6	0.6	0.8			10.7778	8	6.9697	3.75
116	1	0			66	80	70	62			22	20	20	20			93	93	92	93			0.8	0.8	0.8	0.8			5.28409	5.8125	5.75	5.8125
116	2	0	61	70	85	66	64	59	20	20	20	20	22	20	93	92	96	95	92	93	0.9	0.9	0.9	0.9	0.9	0.9	5.16667	5.11111	5.33333	5.27778	4.64646	5.16667
116	3	0	53	52	76	60	87	63	20	20	22	30	20	22	93	95	93	95	95	97	0.9	0.9	0.9	0.9	0.9	0.9	5.16667	5.27778	4.69697	3.51852	5.27778	4.89899
116	4	2	68						30						88						0.9						3.25926
117	1	0	97	87	84	84	94	85	24	28	28	34	20	37	97	92	100	94	95	92	0.6	0.6	0.6	0.6	0.6	0.6	6.73611	5.47619	5.95238	4.60784	7.91667	4.14414
117	2	0	85	81	81	101	98	67	32	32	16	32	22	18	93	91	96	90	93	98	0.6	0.6	0.6	0.6	0.8	0.8	4.84375	4.73958	10	4.6875	5.28409	6.80556
117	3	0	83	78	85	78	73	71	20	22	20	26	24	20	97	98	98	93	93	94	0.8	0.8	0.6	0.6	0.6	0.6	6.0625	5.56818	8.16667	5.96154	6.45833	7.83333
117	4	0	65	61	62	64	89	65	25	26	24	26	22	22	92	95	94	95	90	92	0.6	0.6	0.6	0.6	0.6	0.6	6.13333	6.08974	6.52778	6.08974	6.81818	6.9697
117	5	0	74	75	90	89	104		24	21	22	24	24		96	95	93	96	90		0.6	0.6	0.5	0.5	0.5		6.66667	7.53968	8.45455	8	7.5
117	6	0	89	88	74	108	78	79	20	32	28	18	20	22	95	91	92	99	96	90	0.5	0.5	0.6	0.6	0.6	0.6	9.5	5.6875	5.47619	9.16667	8	6.81818
117	7	0	77	76	93	83	75	76	20	26	24	20	20	18	94	91	92	92	90	94	0.6	0.6	0.7	0.7	0.7	0.7	7.83333	5.83333	5.47619	6.57143	6.42857	7.46032
117	8	0	73	72	95	74	86	80	24	22	28	22	18	20	94	92	99	97	92	93	0.7	0.7	0.8	0.8	0.6	0.6	5.59524	5.97403	4.41964	5.51136	8.51852	7.75
117	9	0	102	90	100	94	96	86	22	20	26	22	20	26	91	92	89	94	94	96	0.6	0.6	0.6	0.6	0.6	0.6	6.89394	7.66667	5.70513	7.12121	7.83333	6.15385
117	10	0	87	100	120	104	108	115	30	24	26	22	22	30	91	97	90	93	93	92	0.6	0.6	0.6	0.6	0.6	0.6	5.05556	6.73611	5.76923	7.04545	7.04545	5.11111
117	11	0	100	101	104		99	52	22	18	22		28	22	88	92	95		93	96	0.6	0.6	0.8		0.8	0.8	6.66667	8.51852	5.39773		4.15179	5.45455
117	12	0	83	103	95	101	118	92	20	18	26	20	20	20	95	98	98	84	92	92	0.8	0.8	0.6	0.6	0.6	0.6	5.9375	6.80556	6.28205	7	7.66667	7.66667
117	13	14	105	110	104	103			30	28	28	33			91	93	94	92			0.6	0.6	0.9	0.9			5.05556	5.53571	3.73016	3.09764
118	1	0						64						22						96						0.6						7.27273
118	2	0	60	68	68	70	64	58	20	20	20	22	20	20	98	97	95	96	96	94	0.6	0.6	0.6	0.4	0.4	0.4	8.16667	8.08333	7.91667	10.9091	12	11.75
118	3	0	56	56	65	67	60	56	20	20	20	20	20	20	95	95	93	92	97	95	0.4	0.4	0.4	0.4	0.4	0.4	11.875	11.875	11.625	11.5	12.125	11.875
118	4	0	60	58	63				20	22	20				95	98	96				0.4	0.4	0.4				11.875	11.1364	12
119	1	0	78	81	80	62	60	60	26	22	28	20	22	20	96	96	92	88	92	92	0.6	0.6	0.6	0.6	0.6	0.6	6.15385	7.27273	5.47619	7.33333	6.9697	7.66667
119	2	0	65	61	64	72	72	68	20	20	20	20	22	22	95	92	94	92	92	93	0.6	0.6	0.6	0.6	0.5	0.5	7.91667	7.66667	7.83333	7.66667	8.36364	8.45455
119	3	0	56	55	60	65	57	62	20	20	20	20	20	20	98	94	94	95	94	91	0.5	0.5	0.6	0.6	0.6	0.6	9.8	9.4	7.83333	7.91667	7.83333	7.58333
119	4	0	58	61	63	62	64	56	20	20	20	20	20	20	94	94	94	92	95	95	0.6	0.6	0.6	0.6	0.6	0.6	7.83333	7.83333	7.83333	7.66667	7.91667	7.91667
119	5	0	60	56	59	65	77	69	20	18	20	20	20	20	97	100	94	92	92	97	0.6	0.6	0.6	0.4	0.5	0.5	8.08333	9.25926	7.83333	11.5	9.2	9.7
119	6	0	68	66	66	76	78	68	20	20	20	20	20	20	94	93	92	92	92	92	0.5	0.5	0.5	0.4	0.4	0.4	9.4	9.3	9.2	11.5	11.5	11.5
119	7	0	65	64	69	66	67	68	22	20	20	20	20	20	93	90	92	94	98	92	0.4	0.4	0.4	0.4	0.4	0.4	10.5682	11.25	11.5	11.75	12.25	11.5
119	8	0	60	56	60				20	20	20				95	95	95				0.4	0.4	0.4				11.875	11.875	11.875
120	1	0		84	95	91	87	80		24	20	20	20	20		95	96	95	96	96		0.6	0.6	0.6	0.6	0.6		6.59722	8	7.91667	8	8
120	2	0	76	80	86	83	87	84	20	20	20	22	20	24	96	95	95	94	94	92	0.6	0.6	0.6	0.6	0.6	0.6	8	7.91667	7.91667	7.12121	7.83333	6.38889
120	3	0	102	99	95	95	94	89	24	20	22	26	20	20	96	98	95	92	95	94	0.6	0.5	0.5	0.5	0.4	0.4	6.66667	9.8	8.63636	7.07692	11.875	11.75
120	4	0	88	88					20	20					93	95					0.4	0.4					11.625	11.875
121	1	0		60	60	70	70	80		26	26	20	22	26		94	94	96	96	96		0.6	0.8	0.8	0.8	0.8		6.02564	4.51923	6	5.45455	4.61538
121	2	0	74	80	76	92	78	87	24	20	20	30	22	20	95	96	95	93	94	95	0.8	0.8	0.6	0.6	0.6	0.6	4.94792	6	7.91667	5.16667	7.12121	7.91667
121	3	0	72	78	66	74	69	67	22	20	20	26	20	26	95	94	96	97	97	92	0.6	0.6	0.6	0.6	0.6	0.6	7.19697	7.83333	8	6.21795	8.08333	5.89744
121	4	0	73	98					20	20					99	95					0.4	0.4					12.375	11.875
122	1	0			88		79	76			25		26	40			96		98	90			0.6		0.6	0.6			6.4		6.28205	3.75
122	2	0	78	75	72	78	69	72	18	38	28	24	28	38	97	97	98	97	96	96	0.6	0.6	0.6	0.6	0.6	0.6	8.98148	4.25439	5.83333	6.73611	5.71429	4.21053
122	3	0	71	73	76	106	68	63	38	38	20	20	20	24	95	96	95	99	99	98	0.6	0.6	0.5	0.5	0.5	0.5	4.16667	4.21053	9.5	9.9	9.9	8.16667
122	4	0	59	60	64	74	95	65	34	30	26	30	24	20	97	98	98	98	96	97	0.5	0.5	0.4	0.4	0.3	0.3	5.70588	6.53333	9.42308	8.16667	13.3333	16.1667
122	5	0	93	63	69				22	28	28				96	97	96				0.3	0.3	0.3				14.5455	11.5476	11.4286
123	1	0			94	98	65	98			20	26	20	20			96	92	95	92			0.4	0.4	0.6	0.5			12	8.84615	7.91667	9.2
123	2	0	94	90	99	95	91	82	20	20	20	22	20	20	88	96	94	92	92	93	0.5	0.5	0.6	0.4	0.4	0.4	8.8	9.6	7.83333	10.4545	11.5	11.625
123	3	0	74	85	84	82	101	86	20	20	20	20	20	20	92	86	92	92	95	95	0.4	0.4	0.4	0.4	0.5	0.5	11.5	10.75	11.5	11.5	9.5	9.5
123	4	0	79	71	77	81	87	71	22	20	20	20	20	20	92	97	95	93	92	92	0.5	0.5	0.5	0.5	0.5	0.5	8.36364	9.7	9.5	9.3	9.2	9.2
123	5	0	73	69	72	82	83	68	20	20	20	20	20	20	92	92	92	98	92	95	0.5	0.5	0.5	0.5	0.5	0.5	9.2	9.2	9.2	9.8	9.2	9.5
123	6	0	63	80	68	72	82	70	20	20	20	20	22	22	92	92	93	94	92	98	0.5	0.5	0.5	0.5	0.5	0.5	9.2	9.2	9.3	9.4	8.36364	8.90909
123	7	0	78	70	73				20	20	20				96	96	95				0.4	0.4	0.4				12	12	11.875
124	1	0				51	46	44				24	20	19				100	100	99				0.5	0.5	0.5				8.33333	10	10.4211
124	2	0	54	48	52	68	44	48	21	22	20	20	20	19	98	99	100	100	98	96	0.5	0.5	0.4	0.4	0.4	0.4	9.33333	9	12.5	12.5	12.25	12.6316
124	3	0	44	58	44	66	86	54	18	17	18	16	20	18	97	97	97	98	97	95	0.4	0.4	0.4	0.4	0.4	0.4	13.4722	14.2647	13.4722	15.3125	12.125	13.1944
124	4	0	59	77	80	88			22	20	20	22			96	94	94	95			0.4	0.4	0.4	0.4			10.9091	11.75	11.75	10.7955
125	1	0			90	90	83	74			20	20	20	20			93	92	97	96			0.4	0.4	0.4	0.4			11.625	11.5	12.125	12
125	2	0	82	82	90	78	97	86	20	20	20	22	20	20	97	96	95	92	93	92	0.4	0.4	0.9	0.9	0.9	0.9	12.125	12	5.27778	4.64646	5.16667	5.11111
125	3	0	70	85	80	72	118	76	20	24	20	20	20	20	92	92	92	92	95	92	0.9	0.9	0.6	0.6	0.6	0.6	5.11111	4.25926	7.66667	7.66667	7.91667	7.66667
125	4	0	62	84	68	88	87	68	20	20	20	20	20	20	92	95	90	93	92	92	0.6	0.6	0.6	0.6	0.6	0.6	7.66667	7.91667	7.5	7.75	7.66667	7.66667
125	5	0	82	90	104	82	80	71	20	20	20	20	20	20	92	93	92	92	91	92	0.6	0.6	0.6	0.6	0.4	0.4	7.66667	7.75	7.66667	7.66667	11.375	11.5
125	6	0	91	114	74	84	83	62	20	20	20	20	20	20	92	96	95	94	97	97	0.6	0.6	0.6	0.6	0.6	0.6	7.66667	8	7.91667	7.83333	8.08333	8.08333
125	7	0	55	60	70	83	83	72	20	20	20	20	22	20	95	92	90	96	93	93	0.6	0.6	0.6	0.6	0.6	0.4	7.91667	7.66667	7.5	8	7.04545	11.625
125	8	0	74	80	67	60	95	140	20	20	20	20	20	20	92	95	93	94	99	96	0.8	0.8	0.8	0.8	0.8	0.9	5.75	5.9375	5.8125	5.875	6.1875	5.33333
125	9	0	78	84	65	82	82	88	20	20	20	20	18	20	92	92	92	92	87	91	0.9	0.9	0.8	0.8	0.8	0.9	5.11111	5.11111	5.75	5.75	6.04167	5.05556
125	10	6	74	82					22	20					91	94					0.9	0.9					4.59596	5.22222
139	1	0				78	84	76				20	20	20				95	96	99				0.6	0.6	0.6				7.91667	8	8.25
139	2	0	65	68	70	63	72	72	20	20	20	20	20	20	100	100	99	98	95	99	0.6	0.6	0.6	0.6	0.6	0.6	8.33333	8.33333	8.25	8.16667	7.91667	8.25
139	3	0	84	78	71				20	20	20				97	98	99				0.4	0.4	0.4				12.125	12.25	12.375
139	4	0
139	5	0
139	6	0					83	83					12	18					98	100					0.4	0.4					20.4167	13.8889
139	7	0	84	78	82	80	75	85	30	10	12	14	12	12	99	100	100	100	100	97	0.4	0.4	0.3	0.3	0.3	0.3	8.25	25	27.7778	23.8095	27.7778	26.9444
139	8	0	70	82	79				12	13	12				100	97	99				0.3	0.3	0.3				27.7778	24.8718	27.5
140	1	0			84	86	79	73			20	20	20	20			95	100	95	96			0.6	0.6	0.6	0.6			7.91667	8.33333	7.91667	8
140	2	0	70	66	68	70	64	68	20	20	20	16	22	20	95	92	93	95	88	94	0.6	0.6	0.6	0.6	0.8	0.8	7.91667	7.66667	7.75	9.89583	5	5.875
140	3	10	76	74	70				20	20	20				92	94	90				0.8	0.8	0.8				5.75	5.875	5.625
141	1	0					80	64					32	20					93	92					0.6	0.6					4.84375	7.66667
141	2	0	64	94	64		72	70	20	20	20		20	22	92	92	92		97	92	0.6	0.6	0.6		0.4	0.4	7.66667	7.66667	7.66667		12.125	10.4545
141	3	0	73	66	67	92	77	65	20	20	22	20	20	20	94	93	93	93	92	92	0.4	0.4	0.4	0.4	0.4	0.4	11.75	11.625	10.5682	11.625	11.5	11.5
141	4	0	54	62	61	62	56	54	20	20	20	20	20	20	97	94	96	94	92	95	0.4	0.8	0.8	0.8	0.8	0.8	12.125	5.875	6	5.875	5.75	5.9375
141	5	0	62	54	71	71	84	65	20	20	20	20	22	20	92	95	92	92	91	92	0.8	0.8	0.6	0.6	0.6	0.6	5.75	5.9375	7.66667	7.66667	6.89394	7.66667
141	6	0	65	73	92	74	73	72	20	20	20	26	20	20	96	96	95	93	93	98	0.6	0.6	0.6	0.8	0.8	0.8	8	8	7.91667	4.47115	5.8125	6.125
141	7	0	66	64	62	65	66	63	20	20	20	20	20	20	94	95	95	98	95	96	0.8	0.8	0.8	0.8	0.8	0.6	5.875	5.9375	5.9375	6.125	5.9375	8
141	8	0	66	66	63	74	70	66	20	20	20	20	20	20	98	98	97	96	97	97	0.6	0.6	0.4	0.6	0.6	0.6	8.16667	8.16667	12.125	8	8.08333	8.08333
141	9	0	64	64	54	128	68	62	20	20	20	20	20	20	96	97	90	95	95	95	0.6	0.6	0.6	0.6	0.6	0.6	8	8.08333	7.5	7.91667	7.91667	7.91667
141	10	0	66	62	62	65	64	65	20	20	20	20	20	20	98	91	98	97	96	95	0.6	0.6	0.6	0.6	0.6	0.6	8.16667	7.58333	8.16667	8.08333	8	7.91667
141	11	0	70	66	66	77	75	69	20	24	20	18	17	16	92	95	92	93	91	94	0.6	0.4	0.4	0.5	0.6	0.6	7.66667	9.89583	11.5	10.3333	8.92157	9.79167
141	12	10	71	67	142				17	13	18				92	97	98				0.6	0.6	0.8				9.01961	12.4359	6.80556
142	1	0				80	108	108				20	20	20				100	99	100				0.4	0.4	0.4				12.5	12.375	12.5
142	2	0	100	70	86				20	20	20				100	100	100				0.4	0.4	0.4				12.5	12.5	12.5
143	1	0	72	69	82	73	70	67	22	28	18	20	30	30	99	99	100	100	98	97	1	1	0.6	0.6	0.4	0.4	4.5	3.53571	9.25926	8.33333	8.16667	8.08333
143	2	0	57	86	68	65	67	69	24	22	20	18	23	26	99	100	100	98	97	96	0.4	0.4	0.4	0.4	0.4	0.4	10.3125	11.3636	12.5	13.6111	10.5435	9.23077
144	1	0					80	72					20	20					96	92					0.4	0.4					12	11.5
144	2	0	73	77	79	76	72	76	20	20	22	20	36	26	96	92	95	94	92	94	0.4	0.4	0.7	0.7	0.7	0.7	12	11.5	6.16883	6.71429	3.65079	5.16484
144	3	0	76	89	83	74	79	68	24	22	20	24	22	22	94	94	96	96	96	96	0.7	0.7	0.8	0.8	0.7	0.7	5.59524	6.1039	6	5	6.23377	6.23377
144	4	0	70	75	97	89	84	88	22	24	22	20	20	24	96	94	95	100	99	94	0.7	0.7	0.7	0.6	0.6	0.6	6.23377	5.59524	6.16883	8.33333	8.25	6.52778
144	5	0	83	93	97	100	90	79	20	20	20	24	22	22	95	95	96	93	95	97	0.5	0.5	0.5	0.5	0.5	0.5	9.5	9.5	9.6	7.75	8.63636	8.81818
144	6	0	72	88	97	93	90	76	20	22	30	22	22	22	96	96	97	96	96	94	0.5	0.5	0.5	0.5	0.5	0.5	9.6	8.72727	6.46667	8.72727	8.72727	8.54545
144	7	0	67	75	92	90	90	91	20	28	25	20	26	22	96	80	97	94	96	100	0.5	0.21	0.5	0.5	0.21	0.5	9.6	13.6054	7.76	9.4	17.5824	9.09091
144	8	0	72	86	90	95	88	81	24	20	22	20	20	20	100	97	100	92	98	96	0.4	0.4	0.4	0.21	0.4	0.4	10.4167	12.125	11.3636	21.9048	12.25	12
144	9	0	88	71	88				20	20	20				99	100	100				0.3	0.3	0.3				16.5	16.6667	16.6667
145	1	0	70	56	63		62	62	26	24	24		24	26	96	98	94		87	95	0.6	0.6	0.5		0.5	0.8	6.15385	6.80556	7.83333		7.25	4.56731
145	2	0	62	63	64	58	65	62	20	22	22	26	20	20	96	98	94	96	93	97	0.8	0.8	0.6	0.99	0.6	0.6	6	5.56818	7.12121	3.7296	7.75	8.08333
145	3	0	55	71	62	62	72	63	20	24	22	20	20	20	94	94	96	94	94	95	0.6	0.6	0.6	0.6	0.6	0.6	7.83333	6.52778	7.27273	7.83333	7.83333	7.91667
145	4	0	65	60	65	72	74	72	20	20	22	22	22	22	99	97	99	94	97	96	0.6	0.6	0.4	0.4	0.4	0.4	8.25	8.08333	11.25	10.6818	11.0227	10.9091
145	5	0	70	50	62	80	82	74	20	24	22	20	20	20	96	93	98	97	98	99	0.4	0.4	0.4	0.4	0.4	0.4	12	9.6875	11.1364	12.125	12.25	12.375
145	6	0	53	75	68	68			22	20	22	20			96	98	98	97			0.4	0.4	0.4	0.99			10.9091	12.25	11.1364	4.89899
146	1	0					67	66					24	24					94	95					0.4	0.6					9.79167	6.59722
146	2	0	74	68	96	70	64	64	12	22	20	20	20	22	96	95	95	96	96	96	0.6	0.6	0.5	0.5	0.6	0.6	13.3333	7.19697	9.5	9.6	8	7.27273
146	3	0	68	61	62	62	57	55	22	14	18	16	21	24	92	100	95	98	99	98	0.6	0.6	0.5	0.5	0.4	0.4	6.9697	11.9048	10.5556	12.25	11.7857	10.2083
146	4	0	55	61	72	56	55	52	20	20	20	20	20	22	99	96	90	100	98	99	0.4	0.4	0.4	0.4	0.4	0.4	12.375	12	11.25	12.5	12.25	11.25
146	5	0	52	58					20	20					99	99					0.4	0.4					12.375	12.375
147	1	0				90	90	74				20	20	20				94	95	96				0.6	0.6	0.6				7.83333	7.91667	8
147	2	0	75	86	75	70	86	76	20	20	24	20	20	20	95	94	92	94	91	94	0.6	0.6	0.6	0.6	0.6	0.6	7.91667	7.83333	6.38889	7.83333	7.58333	7.83333
147	3	0	74	60	72	54	58	89	22	20	20	20	20	20	96	92	92	92	92	92	0.6	0.6	0.6	0.6	0.6	0.6	7.27273	7.66667	7.66667	7.66667	7.66667	7.66667
147	4	0	75	58	55	64	97	67	20	20	20	20	20	20	93	94	93	93	92	93	0.6	0.6	0.32	0.6	0.6	0.6	7.75	7.83333	14.5312	7.75	7.66667	7.75
147	5	0	90	80	82	98	105	100	20	20	20	20	24	20	92	93	94	92	92	92	0.6	0.6	0.4	0.4	0.4	0.4	7.66667	7.75	11.75	11.5	9.58333	11.5
147	6	0	84	80	83				20	20	20				95	93	96				0.4	0.4	0.4				11.875	11.625	12
148	1	0					108	93					20	20					94	100					0.4	0.4					11.75	12.5
148	2	0	96	94	99	94	91	90	20	20	20	20	20	20	100	99	100	98	96	95	0.4	0.4	0.4	0.4	0.4	0.4	12.5	12.375	12.5	12.25	12	11.875
148	3	0	87	89	89				20	20	20				96	96	98				0.4	0.4	0.4				12	12	12.25
149	1	0		64	67	68	62	64		18	20	20	20	20		94	97	97	97	97		0.6	0.6	0.5	0.5	0.5		8.7037	8.08333	9.7	9.7	9.7
149	2	0	61	63	72	72	57	60	20	22	24	22	18	20	95	96	99	96	97	97	0.5	0.5	0.5	0.5	0.6	0.6	9.5	8.72727	8.25	8.72727	8.98148	8.08333
149	3	0	56	63	64	58	54	58	23	18	22	23	24	19	95	98	100	95	93	98	0.6	0.6	0.5	0.85	0.6	0.6	6.88406	9.07407	9.09091	4.85934	6.45833	8.59649
149	4	0	56	55	56	59	55	57	18	18	19	20	16	18	97	95	98	95	97	99	0.6	0.6	0.6	0.6	0.6	0.6	8.98148	8.7963	8.59649	7.91667	10.1042	9.16667
149	5	0	63	50	61	59	56	50	22	17	20	20	16	18	100	99	98	99	98	99	0.6	0.6	0.6	0.6	0.6	0.6	7.57576	9.70588	8.16667	8.25	10.2083	9.16667
149	6	0	60	52	60	54	70	50	15	17	18	18	17	20	99	94	100	100	98	99	0.6	0.6	0.6	0.6	0.6	0.6	11	9.21569	9.25926	9.25926	9.60784	8.25
149	7	0	59	57	55	59	56	69	16	16	14	18	15	19	100	99	100	99	99	97	0.6	0.6	0.5	0.5	0.5	0.5	10.4167	10.3125	14.2857	11	13.2	10.2105
149	8	0	46	54	58	57	54	46	14	16	15	15	15	16	100	100	100	100	100	100	0.5	0.5	0.4	0.4	0.4	0.4	14.2857	12.5	16.6667	16.6667	16.6667	15.625
149	9	0	57	44					16	16					99	97					0.4	0.4					15.4688	15.1562
150	1	0	90	81	78	72	73	65	22	22	24	26	18	18	98	100	97	100	100	100	0.6	0.6	0.4	0.4	0.4	0.4	7.42424	7.57576	10.1042	9.61538	13.8889	13.8889
150	2	0	67	73	71	85	80		18	20	20	23	20		98	96	99	100	98		0.4	0.4	0.4	0.4	0.4		13.6111	12	12.375	10.8696	12.25
155	1	0						81						20						95						0.8						5.9375
155	2	14	88	88	106	90			20	20	34	24			95	92	94	86			0.8	0.8	0.8	0.8			5.9375	5.75	3.45588	4.47917
156	1	0					92	62					28	26					95	87					0.6	0.6					5.65476	5.57692
156	2	0	64	62	64	62	70	66	24	24	24	20	25	20	90	100	95	99	90	98	0.6	0.6	0.6	0.5	0.5	0.5	6.25	6.94444	6.59722	9.9	7.2	9.8
156	3	0	70	75	62	63	68	60	20	18	12	26	20	18	100	99	99	100	94	98	0.8	0.8	0.8	0.4	0.4	0.4	6.25	6.875	10.3125	9.61538	11.75	13.6111
156	4	0	64	64	60	68	70	67	28	15	20	20	22	25	92	99	99	95	97	97	0.4	0.4	0.4	0.4	0.4	0.4	8.21429	16.5	12.375	11.875	11.0227	9.7
156	5	0	70	70	66	65	66	62	20	26	22	21	22	22	97	96	97	98	96	97	0.4	0.4	0.4	0.4	0.4	0.4	12.125	9.23077	11.0227	11.6667	10.9091	11.0227
156	6	0	62	69	68	64	84	60	18	23	20	20	24	21	98	97	96	92	97	97	0.4	0.4	0.4	0.4	0.4	0.4	13.6111	10.5435	12	11.5	10.1042	11.5476
156	7	0	62	82	63				16	20	23				95	94	97				0.4	0.4	0.4				14.8438	11.75	10.5435
157	1	0						91						26						91						0.9						3.88889
157	2	0	70	81	61	65	77	57	28	30	22	22	22	26	94	94	91	96	96	92	0.9	0.9	0.9	0.9	0.9	0.9	3.73016	3.48148	4.59596	4.84848	4.84848	3.93162
157	3	0	65	57	57	50	58	64	23	23	28	25	14	22	95	98	91	95	93	96	0.9	0.9	0.7	0.7	0.7	0.7	4.58937	4.7343	4.64286	5.42857	9.4898	6.23377
157	4	0	57	58	60	65	66	62	22	22	22	24	28	24	95	96	94	97	98	98	0.7	0.7	0.9	0.7	0.7	0.7	6.16883	6.23377	4.74747	5.77381	5	5.83333
157	5	0	67	68	67	60	68	60	24	26	17	20	22	22	97	97	98	99	99	98	0.7	0.7	0.7	0.7	0.7	0.7	5.77381	5.32967	8.23529	7.07143	6.42857	6.36364
157	6	0	62	64	88	72	74	76	22	20	18	28	24	20	94	96	96	99	99	100	0.7	0.8	1	1	1	1	6.1039	6	5.33333	3.53571	4.125	5
157	7	0	72	93	76	72	81	86	20	20	22	24	24	24	98	96	98	99	98	96	1	1	1	1	0.6	0.9	4.9	4.8	4.45455	4.125	6.80556	4.44444
157	8	0	90	77	80	74	67	84	22	24	22	20	20	20	97	99	99	96	98	96	0.9	0.9	0.9	0.9	0.8	0.8	4.89899	4.58333	5	5.33333	6.125	6
157	9	0	75	76	82	71	78	82	22	22	24	18	24	24	98	99	98	95	97	97	0.8	0.8	0.8	0.7	0.7	0.7	5.56818	5.625	5.10417	7.53968	5.77381	5.77381
157	10	0	86	96	78	79	82	88	22	24	24	26	26	24	97	96	96	94	95	97	0.7	0.7	0.7	0.7	0.7	1	6.2987	5.71429	5.71429	5.16484	5.21978	4.04167
157	11	10	97	79	74				30	18	26				95	98	92				1	1	1				3.16667	5.44444	3.53846
158	1	0			72	62	76	75			20	20	20	20			95	99	95	97			0.6	0.6	0.6	0.6			7.91667	8.25	7.91667	8.08333
158	2	0	68	69	76	80	84	72	22	22	20	20	20	20	97	97	97	97	96	95	0.6	0.6	0.4	0.4	0.4	0.4	7.34848	7.34848	12.125	12.125	12	11.875
158	3	0	59	75	74	81	82	70	19	20	20	20	22	22	97	94	90	98	98	98	0.4	0.4	0.4	0.6	0.6	0.6	12.7632	11.75	11.25	8.16667	7.42424	7.42424
158	4	0	80	65	78	74	78	74	14	20	24	18	24	20	95	95	95	100	97	99	0.6	0.6	0.6	0.6	0.6	0.6	11.3095	7.91667	6.59722	9.25926	6.73611	8.25
158	5	0	62	66	68	74	74	74	16	16	20	22	16	18	98	98	98	96	97	99	0.6	0.6	0.6	0.5	0.5	0.5	10.2083	10.2083	8.16667	8.72727	12.125	11
158	6	0	64	63	71	100	71	67	24	18	20	18	21	21	99	98	99	81	98	98	0.6	0.6	0.5	0.5	0.4	0.4	6.875	9.07407	9.9	9	11.6667	11.6667
158	7	0	62	76	68	77	67	67	20	16	20	20	26	22	99	96	96	95	98	97	0.4	0.4	0.4	0.4	0.4	0.4	12.375	15	12	11.875	9.42308	11.0227
159	1	0				72	62	70				22	20	20				97	95	98				0.8	0.8	0.8				5.51136	5.9375	6.125
159	2	0	66	72	71	58	74	75	20	20	20	20	20	20	96	92	95	99	95	97	0.8	0.8	0.8	0.8	0.8	0.8	6	5.75	5.9375	6.1875	5.9375	6.0625
159	3	0	73	67	66	73	80	72	20	20	20	20	20	20	94	92	82	84	97	98	0.8	0.8	0.6	0.9	0.8	0.8	5.875	5.75	6.83333	4.66667	6.0625	6.125
159	4	0	74	70	67				20	20	20				97	98	97				0.8	0.6	0.6				6.0625	8.16667	8.08333
160	1	0				63	57	58				18	28	38				93	95	92				0.5	0.5	0.5				10.3333	6.78571	4.84211
160	2	0		66	58	59	61	58		31	32	30	24	20		89	90	86	97	99		0.5	0.8	0.8	0.8	0.8		5.74194	3.51562	3.58333	5.05208	6.1875
160	3	0	63	56	60	58	74	56	22	24	20	22	18	18	96	100	99	86	95	92	0.8	0.8	0.4	0.4	0.4	0.4	5.45455	5.20833	12.375	9.77273	13.1944	12.7778
160	4	0	58	57	97	58	60	55	22	21	23	24	31	20	95	95	94	94	92	94	0.4	0.4	0.4	0.4	0.4	0.4	10.7955	11.3095	10.2174	9.79167	7.41935	11.75
160	5	0	54	53	52	63	66	50	20	20	20	18	16	20	95	95	95	97	95	97	0.4	0.4	0.4	0.4	0.4	0.4	11.875	11.875	11.875	13.4722	14.8438	12.125
160	6	0	50	57	56				20	20	20				95	98	99				0.4	0.4	0.4				11.875	12.25	12.375
161	1	0						68						25						98						0.8						4.9
161	2	0	54	48	46	42	42	65	15	24	24	20	13	23	69	81	82	98	96	99	0.6	0.6	0.6	0.6	0.6	0.6	7.66667	5.625	5.69444	8.16667	12.3077	7.17391
161	3	0	40	42	45	72	52	60	18	19	18	22	22	18	100	100	99	94	93	97	0.6	0.6	0.6	0.6	0.6	0.6	9.25926	8.77193	9.16667	7.12121	7.04545	8.98148
161	4	0	46	44	59	55	60	68	19	19	20	15	18	25	99	100	94	95	94	100	0.6	0.6	0.6	0.6	0.6	0.6	8.68421	8.77193	7.83333	10.5556	8.7037	6.66667
161	5	0	54	53	57	54	58	54	16	15	16	18	18	19	100	95	95	100	98	100	0.6	0.6	0.6	0.6	0.6	0.6	10.4167	10.5556	9.89583	9.25926	9.07407	8.77193
161	6	0	60	63	98	92	52	83	18	22	21	22	16	13	100	99	100	96	100	99	0.6	0.6	0.6	0.6	0.5	0.5	9.25926	7.5	7.93651	7.27273	12.5	15.2308
161	7	0	71	78	84	96	51	80	19	20	18	16	13	20	100	99	100	96	100	100	0.5	0.5	0.5	0.5	0.4	0.4	10.5263	9.9	11.1111	12	19.2308	12.5
161	8	0	67	68	83	60	68	80	12	19	20	15	18	18	96	94	91	100	99	98	0.4	0.4	0.4	0.4	0.4	0.4	20	12.3684	11.375	16.6667	13.75	13.6111
161	9	0	72	55	51	73	65	73	20	21	15	18	23	18	98	99	100	97	97	96	0.4	0.4	0.4	0.4	0.4	0.4	12.25	11.7857	16.6667	13.4722	10.5435	13.3333
161	10	0	83	68	76	90	66	82	26	20	21	25	14	22	97	98	98	94	99	92	0.3	0.3	0.3	0.4	0.4	0.4	12.4359	16.3333	15.5556	9.4	17.6786	10.4545
161	11	0	74	90	68	81	70	86	23	17	18	23	20	23	94	96	100	96	100	99	0.4	0.4	0.4	0.4	0.4	0.4	10.2174	14.1176	13.8889	10.4348	12.5	10.7609
161	12	0	94	90	96	80	80	96	25	23	22	22	22	24	97	96	95	99	99	99	0.4	0.4	0.4	0.4	0.4	0.4	9.7	10.4348	10.7955	11.25	11.25	10.3125
161	13	0	85	76	80	78			21	19	22	22			97	100	100	99			0.4	0.4	0.3	0.3			11.5476	13.1579	15.1515	15
161	14	0			101	105	90	92			28	26	30	26			86	90	96	96			0.6	0.6	0.6	0.6			5.11905	5.76923	5.33333	6.15385
161	15	10	92	94	86				30	28	22				93	98	100				0.6	0.6	0.6				5.16667	5.83333	7.57576
162	1	0		77	88	80	90	82		32	26	40	28	30		96	96	92	91	92		0.5	0.6	0.6	0.6	0.6		6	6.15385	3.83333	5.41667	5.11111
162	2	0	73	64	69	100	82	60	20	24	31	20	30	22	92	94	93	93	95	95	0.6	0.6	0.6	0.6	0.6	0.6	7.66667	6.52778	5	7.75	5.27778	7.19697
162	3	0	67	74	80	72	74	60	20	22	28	26	18	20	92	94	97	98	96	97	0.6	0.6	0.6	0.6	0.6	0.6	7.66667	7.12121	5.77381	6.28205	8.88889	8.08333
162	4	0	58	68	70	73	98	92	24	22	22	24	24	22	97	95	97	97	96	97	0.6	0.6	0.6	0.5	0.5	0.5	6.73611	7.19697	7.34848	8.08333	8	8.81818
162	5	0	100	65					20	20					96	98					0.5	0.4					9.6	12.25
163	1	0						72						26						91						0.6						5.83333
163	2	0	88	73	92	74	83	83	22	22	26	24	20	20	91	95	86	98	99	100	0.6	0.6	0.5	0.5	0.5	0.5	6.89394	7.19697	6.61538	8.16667	9.9	10
163	3	0	79	97	58				24	24	24				94	90	99				0.5	0.5	0.5				7.83333	7.5	8.25
164	1	0				62	76	66				20	20	22				99	93	94				0.6	0.6	0.6				8.25	7.75	7.12121
164	2	0	60	60	94	80	71	64	22	18	20	22	23	20	96	99	94	95	94	95	0.6	0.6	0.5	0.5	0.5	0.5	7.27273	9.16667	9.4	8.63636	8.17391	9.5
164	3	0	58	60	70	95	56	52	18	20	20	22	20	20	98	96	96	96	96	97	0.5	0.5	0.4	0.4	0.4	0.4	10.8889	9.6	12	10.9091	12	12.125
164	4	0	58	60	76	76	60	57	23	20	30	28	30	20	97	97	98	95	99	100	0.6	0.6	0.6	0.6	0.6	0.6	7.02899	8.08333	5.44444	5.65476	5.5	8.33333
164	5	0	52	55	72	104	66	55	20	18	28	28	22	20	98	98	91	93	96	96	0.5	0.5	0.5	0.5	0.5	0.5	9.8	10.8889	6.5	6.64286	8.72727	9.6
164	6	0	60	62	86	74	74	60	20	20	22	22	20	18	98	99	96	99	99	98	0.4	0.4	0.4	0.4	0.4	0.4	12.25	12.375	10.9091	11.25	12.375	13.6111
164	7	0	65	60	109	96	83		20	20	22	22	20		98	99	100	97	99		0.4	0.4	0.4	0.4	0.4		12.25	12.375	11.3636	11.0227	12.375
165	1	0				71	66	62				22	22	20				97	92	98				0.6	0.6	0.6				7.34848	6.9697	8.16667
165	2	0	70	87	56	73	61	58	20	30	24	28	24	24	95	90	99	92	93	98	0.6	0.6	0.6	0.6	0.6	0.6	7.91667	5	6.875	5.47619	6.45833	6.80556
165	3	0	60	60	58	63	60	58	22	24	24	22	22	26	97	99	92	92	99	94	0.6	0.6	0.6	0.6	0.6	0.6	7.34848	6.875	6.38889	6.9697	7.5	6.02564
165	4	0	64	55	71	59	62	58	22	20	28	24	22	18	96	100	99	95	96	95	0.6	0.6	0.5	0.5	0.6	0.6	7.27273	8.33333	7.07143	7.91667	7.27273	8.7963
165	5	0	60	60	60	63	68	60	24	20	24	22	20	22	90	98	95	100	96	96	0.6	0.6	0.5	0.5	0.5	0.5	6.25	8.16667	7.91667	9.09091	9.6	8.72727
165	6	0	60	52	64	64	60	61	16	22	22	22	22	22	97	96	95	93	99	98	0.6	0.6	0.5	0.5	0.5	0.5	10.1042	7.27273	8.63636	8.45455	9	8.90909
165	7	0	58	68	63	62	60	56	22	16	24	22	16	20	99	95	95	98	97	98	0.6	0.6	0.6	0.6	0.6	0.6	7.5	9.89583	6.59722	7.42424	10.1042	8.16667
165	8	0	63	62	64	66	78	58	20	20	22	22	20	20	98	98	96	97	98	98	0.6	0.6	0.6	0.6	0.6	0.6	8.16667	8.16667	7.27273	7.34848	8.16667	8.16667
165	9	0	98	70	66	69	63	60	22	20	22	22	20	20	98	99	92	94	94	98	0.6	0.6	0.5	0.5	0.5	0.5	7.42424	8.25	8.36364	8.54545	9.4	9.8
165	10	0	60	56	60	64	65	65	20	20	18	18	20	20	94	99	96	95	99	99	0.5	0.5	0.4	0.4	0.4	0.4	9.4	9.9	13.3333	13.1944	12.375	12.375
165	11	0	60	66	60	60	62	58	20	20	20	20	20	20	100	100	100	98	98	99	0.4	0.4	0.4	0.4	0.4	0.4	12.5	12.5	12.5	12.25	12.25	12.375
165	12	0	63	64	60	64	68		18	16	18	18	18		95	100	100	99	100		0.6	0.6	0.6	0.6	0.6		8.7963	10.4167	9.25926	9.16667	9.25926
165	13	0	65	62	65	65	68	62	18	16	16	20	18	14	100	98	100	100	100	100	0.4	0.4	0.4	0.4	0.4	0.4	13.8889	15.3125	15.625	12.5	13.8889	17.8571
165	14	0	60	59	62	60	70	64	12	18	18	18	20	18	100	100	96	96	95	98	0.4	0.4	0.4	0.4	0.4	0.4	20.8333	13.8889	13.3333	13.3333	11.875	13.6111
165	15	0	66	68					16	20					97	99					0.4	0.4					15.1562	12.375
166	1	0					76	70					26	36					92	95					0.6	0.6					5.89744	4.39815
166	2	0	73	87	77	70	62	60	26	20	28	27	24	29	93	93	92	95	98	99	0.6	0.6	0.8	0.8	0.8	0.8	5.96154	7.75	4.10714	4.39815	5.10417	4.26724
166	3	0	64	82	88	102	115	74	24	22	22	27	32	20	94	90	95	96	96	93	0.8	0.8	0.8	0.8	0.7	0.7	4.89583	5.11364	5.39773	4.44444	4.28571	6.64286
166	4	0		112	115	109	111	76		22	24	22	22	20		92	91	100	95	92		0.7	0.7	0.7	0.7	0.7		5.97403	5.41667	6.49351	6.16883	6.57143
166	5	0	116	112	62	111	124	127	23	24	30	24	35	28	95	98	93	99	95	98	0.7	0.7	0.6	0.6	0.6	0.6	5.90062	5.83333	5.16667	6.875	4.52381	5.83333
166	6	0	127	122	118		103	92	29	27	26		23	22	100	100	100		99	99	0.6	0.6	0.6		0.6	0.6	5.74713	6.17284	6.41026		7.17391	7.5
166	7	0	112	99	98	94	69	94	26	28	18	20	22	20	100	99	99	99	97	98	0.6	0.6	0.6	0.6	0.5	0.5	6.41026	5.89286	9.16667	8.25	8.81818	9.8
166	8	0	93	80	83	96	84	90	18	21	22	20	18	17	96	98	94	90	94	99	0.5	0.5	0.4	0.4	0.4	0.4	10.6667	9.33333	10.6818	11.25	13.0556	14.5588
166	9	0	56	62	64	64	75	66	17	18	18	24	20	22	94	95	92	94	92	93	0.4	0.4	0.4	0.4	0.4	0.4	13.8235	13.1944	12.7778	9.79167	11.5	10.5682
166	10	0	55	61	74		67	93	18	16	20		22	23	100	96	90		93	97	0.4	0.4	0.4		0.5	0.5	13.8889	15	11.25		8.45455	8.43478
166	11	0	76	63	61	87	79	71	17	20	18	22	24	18	97	97	99	92	92	94	0.4	0.4	0.4	0.4	0.4	0.4	14.2647	12.125	13.75	10.4545	9.58333	13.0556
166	12	0	62	84	69	66	77	86	21	20	21	25	22	25	99	92	95	94	100	90	0.4	0.4	0.4	0.4	0.4	0.4	11.7857	11.5	11.3095	9.4	11.3636	9
166	13	0	74	82					12	20					97	98					0.4	0.4					20.2083	12.25
167	1	0		80	86	70	92	90		26	20	20	20	20		95	98	97	95	93		0.9	0.9	0.6	0.6	0.6		4.05983	5.44444	8.08333	7.91667	7.75
167	2	0	80	80	84	89	62	60	20	20	20	20	20	20	93	93	93	93	97	98	0.6	0.6	0.6	0.4	0.6	0.6	7.75	7.75	7.75	11.625	8.08333	8.16667
167	3	0	88	88	88	83	94	84	20	20	20	20	20	20	93	95	93	90	90	95	0.6	0.6	0.4	0.4	0.4	0.4	7.75	7.91667	11.625	11.25	11.25	11.875
167	4	0	84	84	82		84	82	20	20	20		20	20	92	92	88		93	95	0.4	0.6	0.6		0.6	0.6	11.5	7.66667	7.33333		7.75	7.91667
167	5	0	83	93	93	104	84	81	20	20	20	33	20	21	92	96	95	82	98	96	0.6	0.6	0.6	0.6	0.8	0.8	7.66667	8	7.91667	4.14141	6.125	5.71429
167	6	0	84	79	83	78	79	74	24	20	20	22	24	17	98	85	98	99	100	99	0.8	0.8	0.8	0.8	0.8	0.8	5.10417	5.3125	6.125	5.625	5.20833	7.27941
167	7	0	80	74	91	81	102	81	18	19	28	17	20	19	99	100	90	97	92	100	0.8	0.8	0.8	0.8	0.8	0.8	6.875	6.57895	4.01786	7.13235	5.75	6.57895
167	8	0	74	70	89	76	91	94	16	18	16	23	19	26	96	98	100	97	88	93	0.8	0.8	0.8	0.8	0.8	0.8	7.5	6.80556	7.8125	5.27174	5.78947	4.47115
167	9	0	68	60	72	80	82	53	14	12	15	21	20	22	98	98	99	98	91	98	0.8	0.8	0.8	0.8	0.8	0.8	8.75	10.2083	8.25	5.83333	5.6875	5.56818
167	10	0	62	75	82	85	84	75	15	18	22	21	24	17	95	96	89	91	92	95	0.8	0.9	0.8	0.8	0.8	0.8	7.91667	5.92593	5.05682	5.41667	4.79167	6.98529
167	11	0	74	68	87	72	84	90	19	15	15	14	19	25	97	94	81	96	92	100	0.8	0.8	0.8	1	0.8	0.8	6.38158	7.83333	6.75	6.85714	6.05263	5
167	12	0	81	73	77	89	88	84	22	17	21	20	19	19	96	94	99	88	97	99	0.8	0.8	0.8	0.8	1	1	5.45455	6.91176	5.89286	5.5	5.10526	5.21053
167	13	0	72	82	86	88	84	82	15	20	19	15	20	16	100	98	97	83	96	96	1	1	1	0.8	0.8	0.7	6.66667	4.9	5.10526	6.91667	6	8.57143
167	14	0	76	74	91	84	89	86	16	16	17	19	19	20	96	98	92	98	94	100	0.8	0.8	0.8	0.8	0.7	0.7	7.5	7.65625	6.76471	6.44737	7.06767	7.14286
167	15	0	81	79	89	83	90	94	17	16	20	18	20	20	98	98	100	97	95	97	0.7	0.7	0.7	0.6	0.6	0.6	8.23529	8.75	7.14286	8.98148	7.91667	8.08333
167	16	0	90	84	88	92	94	81	22	17	17	22	20	27	98	98	100	95	91	100	0.7	0.7	0.7	0.7	0.7	0.7	6.36364	8.23529	8.40336	6.16883	6.5	5.29101
167	17	0	79	79	86	95	106	100	16	16	20	22	22	24	95	98	95	95	97	96	0.7	0.7	0.7	0.7	0.7	0.7	8.48214	8.75	6.78571	6.16883	6.2987	5.71429
167	18	0	88	98	108	112	118	120	18	24	24	22	28	28	97	97	99	98	94	93	0.7	0.7	0.8	0.8	0.8	0.8	7.69841	5.77381	5.15625	5.56818	4.19643	4.15179
167	19	10	102	104	108				26	22	24				97	97	70				0.8	0.8	0.8				4.66346	5.51136	3.64583
168	1	0						82						20						96						0.6						8
168	2	0	69	71	81	80	83	70	18	20	18	19	24	20	100	100	100	100	100	99	0.6	0.6	0.5	0.5	0.5	0.5	9.25926	8.33333	11.1111	10.5263	8.33333	9.9
168	3	0	69	68	72				26	22	20				99	94	99				0.6	0.5	0.5				6.34615	8.54545	9.9
169	1	0						56						16						100						0.6						10.4167
169	2	0	58	81	62	61	72	60	16	19	18	20	24	22	100	100	100	100	100	100	0.6	0.6	0.6	0.6	0.6	0.6	10.4167	8.77193	9.25926	8.33333	6.94444	7.57576
169	3	14	60	65	67	67			20	29	25	29			98	99	97	95			0.6	0.6	0.6	0.6			8.16667	5.68966	6.46667	5.45977
170	1	0					97	95					20	20					95	97					0.6	0.6					7.91667	8.08333
170	2	0	89	78	88	99	93	83	20	20	20	20	20	20	96	94	95	95	97	93	0.6	0.9	0.9	0.9	0.9	0.9	8	5.22222	5.27778	5.27778	5.38889	5.16667
170	3	0	99	99	110	94	94	97	20	20	20	20	20	20	97	95	96	93	94	94	0.9	0.9	0.9	0.6	0.4	0.4	5.38889	5.27778	5.33333	7.75	11.75	11.75
170	4	0	84	88	92	98	111	89	20	22	20	20	20	20	92	92	93	92	92	95	0.4	0.4	0.4	0.4	0.4	0.4	11.5	10.4545	11.625	11.5	11.5	11.875
170	5	0	84	75	99	97	58	90	22	20	20	20	20	20	93	94	94	94	95	96	0.4	0.4	0.4	0.4	0.4	0.4	10.5682	11.75	11.75	11.75	11.875	12
170	6	0	74	80	97	102	112	102	20	20	22	20	22	20	92	95	93	92	92	92	0.4	0.4	0.4	0.6	0.6	0.6	11.5	11.875	10.5682	7.66667	6.9697	7.66667
170	7	0	74	81	90	97	110	104	20	20	20	20	20	20	94	92	100	97	94	92	0.6	0.6	0.8	0.8	0.8	0.8	7.83333	7.66667	6.25	6.0625	5.875	5.75
170	8	0	86	83	110	116	108	108	20	20	20	20	20	20	97	94	92	92	90	93	0.8	0.8	0.8	0.8	0.8	0.8	6.0625	5.875	5.75	5.75	5.625	5.8125
170	9	0	102	97	118	116	112	110	20	20	20	20	20	20	92	92	91	90	92	94	0.8	0.8	0.8	0.8	0.8	0.8	5.75	5.75	5.6875	5.625	5.75	5.875
170	10	0	107	107	116	54	112	120	20	20	20	18	20	24	92	92	92	85	89	92	0.8	0.8	0.8	0.8	0.8	0.8	5.75	5.75	5.75	5.90278	5.5625	4.79167
170	11	18	97	99	114	100	103		20	20	22	20	39		92	88	91	92	84		0.8	0.8	0.8	0.8	0.8		5.75	5.5	5.17045	5.75	2.69231
171	1	0				78	70	86				20	20	20				93	98	95				0.6	0.6	0.6				7.75	8.16667	7.91667
171	2	0	62	65	75	77	84	72	25	20	20	20	20	19	92	96	93	91	96	97	0.6	0.6	0.6	0.6	0.8	0.8	6.13333	8	7.75	7.58333	6	6.38158
171	3	0	82	74	82	78	68	64	24	25	24	22	24	23	96	100	94	98	99	98	0.6	0.6	0.6	0.6	0.6	0.6	6.66667	6.66667	6.52778	7.42424	6.875	7.10145
171	4	0	64	80	78	83	96	78	26	22	26	24	22	20	97	92	91	95	97	94	0.6	0.6	0.6	0.6	0.5	0.5	6.21795	6.9697	5.83333	6.59722	8.81818	9.4
171	5	0	76	84	68	78	98	82	22	14	20	20	30	18	92	95	98	96	93	95	0.5	0.5	0.5	0.8	0.8	0.8	8.36364	13.5714	9.8	6	3.875	6.59722
171	6	0	80	63	81	70	86	82	24	24	24	24	22	22	97	94	94	100	95	95	0.8	0.8	0.8	0.8	0.8	0.8	5.05208	4.89583	4.89583	5.20833	5.39773	5.39773
171	7	0	75	78	83	78	72	111	20	20	16	20	22	19	97	93	99	95	96	95	0.8	0.8	0.6	0.6	0.6	0.6	6.0625	5.8125	10.3125	7.91667	7.27273	8.33333
171	8	0	59	60	69	82	84	82	20	22	21	20	24	24	94	96	95	96	96	93	1	1	0.6	0.6	0.6	0.6	4.7	4.36364	7.53968	8	6.66667	6.45833
171	9	0	75	85	80	76	132	68	12	20	20	24	22	18	91	95	96	97	98	96	0.6	0.6	0.6	0.6	0.6	0.6	12.6389	7.91667	8	6.73611	7.42424	8.88889
171	10	0	93	75	73	85	97	67	12	18	20	20	20	18	95	97	95	100	96	99	0.6	0.6	0.6	0.6	0.8	0.8	13.1944	8.98148	7.91667	8.33333	6	6.875
171	11	0	66	97	67	90	96	78	20	22	16	16	20	22	94	93	100	98	95	97	0.8	0.8	0.8	0.8	0.8	0.8	5.875	5.28409	7.8125	7.65625	5.9375	5.51136
171	12	0	104	74	68	80	90	90	16	24	20	22	20	24	95	95	100	95	94	95	0.8	0.8	0.8	0.8	0.6	0.6	7.42188	4.94792	6.25	5.39773	7.83333	6.59722
171	13	0	63	68	70	90	95	74	19	25	20	24	20	24	96	95	98	94	96	99	0.6	0.6	0.6	0.6	0.6	0.6	8.42105	6.33333	8.16667	6.52778	8	6.875
171	14	0	60	99	68	112	76	85	24	21	28	30	20	20	96	95	98	92	99	98	0.6	0.6	0.6	0.6	0.6	0.6	6.66667	7.53968	5.83333	5.11111	8.25	8.16667
171	15	0	58	72	79	72	82	75	18	20	22	20	20	22	99	96	94	95	90	98	0.6	0.6	0.6	0.6	0.5	0.5	9.16667	8	7.12121	7.91667	9	8.90909
171	16	0	60	64	74	96	80	71	15	18	18	26	20	22	99	97	100	95	99	95	0.5	0.5	0.5	0.5	0.4	0.4	13.2	10.7778	11.1111	7.30769	12.375	10.7955
171	17	0	76	71	80	84	78	86	20	23	22	26	18	24	95	90	94	93	99	95	0.4	0.4	0.4	0.4	0.4	0.4	11.875	9.78261	10.6818	8.94231	13.75	9.89583
171	18	0	70	88	86	102	84	90	16	22	22	24	28	22	97	93	94	92	97	93	0.4	0.4	0.4	0.4	0.4	0.4	15.1562	10.5682	10.6818	9.58333	8.66071	10.5682
171	19	0	70	75	76	84	74	90	18	22	20	24	18	16	96	96	95	98	98	92	0.4	0.4	0.4	0.4	0.6	0.6	13.3333	10.9091	11.875	10.2083	9.07407	9.58333
171	20	0	86	79	82	89	89	83	18	20	20	20	22	22	95	99	99	98	98	100	0.4	0.4	0.4	0.4	0.4	0.4	13.1944	12.375	12.375	12.25	11.1364	11.3636
171	21	0		85	82		76	70		20	20		20	22		99	98		98	100		0.4	0.4		0.4	0.4		12.375	12.25		12.25	11.3636
171	22	0	62	69	73	87	69	70	20	20	20	20	20	20	100	99	99	98	99	99	0.4	0.4	0.4	0.4	0.4	0.4	12.5	12.375	12.375	12.25	12.375	12.375
171	23	0	65	62	77	97			24	20	20	20			100	100	99	97			0.4	0.4	0.4	0.4			10.4167	12.5	12.375	12.125
179	1	0					111	89					32	26					94	100					0.6	0.6					4.89583	6.41026
179	2	0	85	74	76	77	82	79	22	23	28	20	24	22	99	100	98	96	98	97	0.6	0.6	0.5	0.5	0.5	0.5	7.5	7.24638	7	9.6	8.16667	8.81818
179	3	0	78	78					22	28					98	97					0.4	0.4					11.1364	8.66071
179	4	0
179	5	0				94	96	74				24	26	14				99	95	99				0.6	0.6	0.6				6.875	6.08974	11.7857
179	6	0	83	114	120	112	112	107	20	20	24	20	20	18	99	99	99	99	99	98	0.6	0.6	0.6	0.6	0.5	0.5	8.25	8.25	6.875	8.25	9.9	10.8889
179	7	0	98	104	93	100	104	84	20	22	22	22	18	16	99	99	99	99	98	99	0.5	0.5	0.5	0.4	0.4	0.4	9.9	9	9	11.25	13.6111	15.4688
179	8	0	96	97	80	76	81	70	20	16	18	16	14	14	99	98	99	99	97	98	0.4	0.4	0.4	0.4	0.4	0.4	12.375	15.3125	13.75	15.4688	17.3214	17.5
179	9	0	78	78	76	78	90	74	20	16	18	18	14	16	98	97	98	98	99	98	0.4	0.4	0.4	0.4	0.4	0.4	12.25	15.1562	13.6111	13.6111	17.6786	15.3125
179	10	0	81	108	80				16	20	18				99	99	99				0.4	0.4	0.4				15.4688	12.375	13.75
180	1	0						86						20						99						0.4						12.375
180	2	18	86	99	94	102	102		24	24	24	16	24		95	98	90	85	89		0.4	0.4	0.4	0.4	0.4		9.89583	10.2083	9.375	13.2812	9.27083
181	1	0					98	67					25	20					93	100					0.6	0.6					6.2	8.33333
181	2	0	77	60	67	58	60	57	22	20	20	22	20	20	100	100	100	99	100	100	0.8	0.8	0.8	0.8	0.8	0.8	5.68182	6.25	6.25	5.625	6.25	6.25
181	3	0	58	112	66	71	76	65	22	22	20	20	22	22	100	94	94	95	96	98	0.8	0.8	0.8	0.8	0.7	0.7	5.68182	5.34091	5.875	5.9375	6.23377	6.36364
181	4	0	64	59	66	66	67	68	20	20	20	20	20	20	98	99	97	97	96	98	0.7	0.7	0.7	0.7	0.6	0.6	7	7.07143	6.92857	6.92857	8	8.16667
181	5	0	67	70	68	65	68	74	22	20	20	20	20	22	99	100	99	100	98	98	0.6	0.6	0.6	0.6	0.6	0.6	7.5	8.33333	8.25	8.33333	8.16667	7.42424
181	6	0	72	62	75	76	76	81	20	16	20	20	20	22	97	99	96	95	96	94	0.5	0.5	0.5	0.5	0.5	0.5	9.7	12.375	9.6	9.5	9.6	8.54545
181	7	0	78	76	72	74	77	74	20	24	20	20	22	20	99	100	100	98	96	96	0.6	0.6	0.6	0.6	0.6	0.6	8.25	6.94444	8.33333	8.16667	7.27273	8
181	8	0	72	66					16	16					96	96					0.4	0.4					15	15
182	1	0				70	70	67				20	22	20				97	100	96				0.4	0.4	0.4				12.125	11.3636	12
182	2	0	68	60	77	73	82	77	20	20	20	20	22	20	97	97	98	98	96	98	0.4	0.4	0.4	0.4	0.4	0.4	12.125	12.125	12.25	12.25	10.9091	12.25
182	3	0	78	66	70				20	22	20				99	98	96				0.4	0.4	0.4				12.375	11.1364	12
183	1	0						60						24						100						0.5						8.33333
183	2	0	70	62	68	88	62	56	20	20	22	20	24	20	100	100	96	97	97	100	0.5	0.5	0.5	0.5	0.5	0.4	10	10	8.72727	9.7	8.08333	12.5
183	3	0	60	60	66	68	66	62	20	20	20	20	20	24	100	99	100	99	95	99	0.4	0.4	0.4	0.4	0.5	0.5	12.5	12.375	12.5	12.375	9.5	8.25
183	4	10	95	72	82				22	30	28				98	88	98				0.5	0.5	0.6				8.90909	5.86667	5.83333
184	1	18	67	68	80	86	87		22	22	22	20	40		92	97	94	94	89		0.6	0.6	0.6	0.6	1		6.9697	7.34848	7.12121	7.83333	2.225
185	2	10	66	65	63				30	30	32				94	94	94				0.6	0.8	1				5.22222	3.91667	2.9375
186	1	0						83						20						98						0.4						12.25
186	2	0	94	60	92	90	90	86	20	22	20	20	20	20	99	100	98	100	97	97	0.4	0.4	0.3	0.3	0.3	0.3	12.375	11.3636	16.3333	16.6667	16.1667	16.1667
186	3	0	79	88					20	20					98	99					0.3	0.3					16.3333	16.5
187	1	0				70	62	65				20	20	20				96	100	100				0.6	0.6	0.6				8	8.33333	8.33333
187	2	0	76	81	67	64	65	64	20	20	20	20	20	20	100	96	95	97	97	100	0.6	0.6	0.5	0.5	0.5	0.5	8.33333	8	9.5	9.7	9.7	10
187	3	0	60	68	84	69	71	68	20	20	20	20	20	20	96	100	99	99	98	99	0.5	0.5	0.5	0.4	0.4	0.5	9.6	10	9.9	12.375	12.25	9.9
187	4	0	65	73	69	81	78		20	20	20	18	20		98	99	95	98	97		0.4	0.4	0.4	0.4	0.4		12.25	12.375	11.875	13.6111	12.125
187	5	0	70	72	78	75	70	63	20	20	20	20	20	20	98	96	98	98	95	100	0.4	0.4	0.4	0.4	0.4	0.5	12.25	12	12.25	12.25	11.875	10
187	6	0	62	69	68	68	76	56	20	20	20	20	20	20	100	100	99	99	100	98	0.5	0.5	0.4	0.4	0.4	0.4	10	10	12.375	12.375	12.5	12.25
187	7	0	72	66	64	72	60	57	20	20	20	20	20	20	100	100	100	100	98	100	0.4	0.4	0.4	0.4	0.4	0.4	12.5	12.5	12.5	12.5	12.25	12.5
187	8	0	56	58	74	98	79	64	20	20	20	20	20	22	100	98	99	98	98	97	0.4	0.4	0.4	0.4	0.4	0.4	12.5	12.25	12.375	12.25	12.25	11.0227
187	9	0	57	64	64				20	20	20				100	98	97				0.4	0.4	0.4				12.5	12.25	12.125
188	1	0					66	69					24	22					93	96					0.6	0.6					6.45833	7.27273
188	2	0	76	62	71	75	98	68	22	22	20	24	20	20	96	91	92	92	90	95	0.6	0.5	0.5	0.5	0.6	0.6	7.27273	8.27273	9.2	7.66667	7.5	7.91667
188	3	0	75	61	68	67	71	60	27	21	14	17	18	20	96	96	93	92	92	99	0.6	0.6	0.5	0.5	0.5	0.5	5.92593	7.61905	13.2857	10.8235	10.2222	9.9
188	4	0	56	60	68	68	76	69	16	22	15	16	22	24	98	96	92	93	95	96	0.5	0.5	0.4	0.4	0.4	0.4	12.25	8.72727	15.3333	14.5312	10.7955	10
188	5	0	62	66	65		82	66	18	20	22		18	20	96	98	93		94	94	0.4	0.4	0.4		0.4	0.4	13.3333	12.25	10.5682		13.0556	11.75
188	6	0	60	73	64	65	83	73	17	16	16	16	14	22	97	100	97	96	99	97	0.4	0.4	0.4	0.4	0.4	0.4	14.2647	15.625	15.1562	15	17.6786	11.0227
188	7	0	65	69	69				20	20	22				99	95	96				0.4	0.4	0.4				12.375	11.875	10.9091
189	1	0				77	69	63				24	24	22				99	100	96				0.6	0.6	0.6				6.875	6.94444	7.27273
189	2	0	68	59	65	68	76	60	24	28	22	22	20	24	97	97	96	95	95	94	0.6	0.6	0.4	0.4	0.4	0.4	6.73611	5.77381	10.9091	10.7955	11.875	9.79167
189	3	0	62	60	55	58	67	95	24	22	26	24	26	22	96	92	100	100	96	95	0.4	0.4	0.5	0.5	0.5	0.5	10	10.4545	7.69231	8.33333	7.38462	8.63636
189	4	0	68	92	58	58	67	60	22	28	26	20	24	22	90	98	98	98	97	95	0.5	0.7	0.7	0.7	0.6	0.6	8.18182	5	5.38462	7	6.73611	7.19697
189	5	0	52	55	80	57	65	54	20	26	24	20	22	20	95	92	97	97	98	93	0.6	0.6	0.5	0.5	0.5	0.5	7.91667	5.89744	8.08333	9.7	8.90909	9.3
189	6	0	61	67	96	65	94	58	22	20	24	22	24	20	98	95	96	95	84	99	0.5	0.5	0.5	0.5	0.99	0.4	8.90909	9.5	8	8.63636	3.53535	12.375
189	7	0	68	77	98	62	60	68	20	20	22	22	28	20	97	95	99	99	92	96	0.4	0.4	0.4	0.4	0.4	0.4	12.125	11.875	11.25	11.25	8.21429	12
189	8	0	61	50	71	62	92		22	22	22	20	22		94	96	95	97	97		0.4	0.4	0.4	0.4	0.4		10.6818	10.9091	10.7955	12.125	11.0227
189	9	0	56	62	61				22	20	20				95	96	96				0.4	0.4	0.4				10.7955	12	12
190	1	0					77	61					22	17					99	99					0.4	0.4					11.25	14.5588
190	2	0	79	79	85	72	74	99	18	20	23	20	23	30	98	99	99	98	98	97	0.4	0.4	0.4	0.4	0.4	0.4	13.6111	12.375	10.7609	12.25	10.6522	8.08333
190	3	0	69	74	64	76	72	78	16	18	22	18	20	20	97	98	100	99	99	99	0.4	0.4	0.4	0.4	0.4	0.4	15.1562	13.6111	11.3636	13.75	12.375	12.375
190	4	0	70	68	66	64	62	64	22	18	16	18	16	15	99	99	99	96	96	95	0.4	0.4	0.4	0.4	0.3	0.3	11.25	13.75	15.4688	13.3333	20	21.1111
190	5	0	68	56	76	64			20	14	24	18			96	99	100	99			0.3	0.3	0.3	0.3			16	23.5714	13.8889	18.3333
191	1	0	55	76	50	62	54	55	27	12	14	18	22	20	94	97	94	96	95	93	0.4	0.4	0.6	0.6	0.6	0.6	8.7037	20.2083	11.1905	8.88889	7.19697	7.75
191	2	0	76	55	59	60	44	54	25	20	24	22	20	22	95	93	93	97	96	95	0.6	0.6	0.6	0.6	0.6	0.6	6.33333	7.75	6.45833	7.34848	8	7.19697
191	3	0	52	52	50	50	50	52	18	20	20	18	16	20	95	96	98	94	94	93	0.6	0.6	0.6	0.6	0.6	0.6	8.7963	8	8.16667	8.7037	9.79167	7.75
191	4	0	65	50	58	52	52	54	16	18	20	18	24	20	96	95	92	96	99	97	0.4	0.4	0.4	0.4	0.5	0.5	15	13.1944	11.5	13.3333	8.25	9.7
191	5	0	50	45	52	68			16	18	20	20			100	99	96	96			0.6	0.6	0.5	0.4			10.4167	9.16667	9.6	12
192	1	0					87	83					28	23					99	100					0.4	0.4					8.83929	10.8696
192	2	0	84	84	77	75	75	78	12	23	20	16	20	22	100	100	97	96	95	98	0.4	0.4	0.4	0.4	0.4	0.4	20.8333	10.8696	12.125	15	11.875	11.1364
192	3	0	80	77	65	74	69	56	22	22	15	23	26	20	99	100	98	96	99	100	0.4	0.4	0.4	0.4	0.4	0.4	11.25	11.3636	16.3333	10.4348	9.51923	12.5
192	4	0	58	77	57	76	81	52	22	20	16	18	20	20	100	97	98	93	95	98	0.4	0.4	0.4	0.4	0.4	0.4	11.3636	12.125	15.3125	12.9167	11.875	12.25
192	5	0	68	54	62	65	68	54	24	16	16	24	18	18	99	98	97	99	96	98	0.4	0.4	0.4	0.4	0.4	0.4	10.3125	15.3125	15.1562	10.3125	13.3333	13.6111
192	6	0	56	52	54				20	22	20				98	99	97				0.4	0.4	0.4				12.25	11.25	12.125
193	1	0	74						40						95						0.6						3.95833
193	2	0	66	64	77	72	73	65	38	30	26	34	24	38	98	98	100	96	97	93	0.6	0.6	0.6	0.6	0.9	0.9	4.29825	5.44444	6.41026	4.70588	4.49074	2.7193
193	3	0	57	49	50	56	50	57	18	24	18	35	26	29	97	100	99	94	96	95	0.9	0.9	0.6	0.6	0.6	0.6	5.98765	4.62963	9.16667	4.47619	6.15385	5.45977
193	4	0	50	48	55	65	77	54	24	28	28	27	22	22	97	100	96	98	97	92	0.6	0.6	0.5	0.5	0.5	0.5	6.73611	5.95238	6.85714	7.25926	8.81818	8.36364
193	5	0	56	45	60	62	96	72	20	20	22	22	24	20	92	97	97	97	95	92	0.5	0.5	0.4	0.4	0.4	0.4	9.2	9.7	11.0227	11.0227	9.89583	11.5
193	6	0	58	98	88	97	74	83	20	20	22	22	22	22	94	95	95	95	96	95	0.4	0.4	0.4	0.4	0.4	0.4	11.75	11.875	10.7955	10.7955	10.9091	10.7955
193	7	0	70	88	106	77	72	64	24	24	22	24	20	20	96	98	95	98	96	98	0.4	0.4	0.4	0.4	0.21	0.21	10	10.2083	10.7955	10.2083	22.8571	23.3333
193	8	0	63	64	64				20	22	20				96	95	97				0.4	0.3	0.3				12	14.3939	16.1667
194	1	0				101	105	103				20	20	22				97	93	92				0.6	0.6	0.6				8.08333	7.75	6.9697
194	2	18	101	113	108	94	120		20	20	20	20	42		92	95	93	92	92		0.6	0.6	0.6	0.6	0.8		7.66667	7.91667	7.75	7.66667	2.7381
195	1	0		71	64	57	71	63		20	20	20	20	20		93	96	96	96	94		0.6	0.6	0.5	0.5	0.5		7.75	8	9.6	9.6	9.4
195	2	0	60	65	69	89	80	64	20	20	20	20	20	20	96	96	93	95	97	96	0.5	0.5	0.5	0.4	0.4	0.4	9.6	9.6	9.3	11.875	12.125	12
195	3	0	68	78	75	67	70	96	20	20	20	20	20	20	97	95	97	97	98	98	0.4	0.4	0.4	0.4	0.4	0.4	12.125	11.875	12.125	12.125	12.25	12.25
195	4	0	60	68	64				20	20	20				97	98	97				0.4	0.4	0.4				12.125	12.25	12.125
196	1	0			93	87	92	88			24	24	22	22			100	100	100	98			0.6	0.6	0.6	0.6			6.94444	6.94444	7.57576	7.42424
196	2	0	94	80	97	87	90	78	22	20	20	20	24	22	99	99	99	99	99	100	0.6	0.6	0.5	0.5	0.5	0.5	7.5	8.25	9.9	9.9	8.25	9.09091
196	3	0	100	94	77	77	73	75	22	20	22	24	22	22	98	99	99	100	95	96	0.5	0.5	0.4	0.4	0.4	0.4	8.90909	9.9	11.25	10.4167	10.7955	10.9091
196	4	0	80	88					22	22					100	96					0.4	0.4					11.3636	10.9091
197	1	14		84	69	92				20	25	30				89	93	94				0.9	0.8	0.8				4.94444	4.65	3.91667
198	1	0				107	98	90				24	20	22				98	99	96				0.6	0.6	0.4				6.80556	8.25	10.9091
198	2	0	93	90	100	98	100	98	22	24	20	20	24	20	97	99	97	99	96	98	0.4	0.4	0.6	0.6	0.6	0.6	11.0227	10.3125	8.08333	8.25	6.66667	8.16667
198	3	10	98	85	98				19	18	24				96	100	90				0.6	0.6	0.8				8.42105	9.25926	4.6875
199	1	0			96	74	74	67			20	28	22	20			93	90	92	92			0.6	0.6	0.6	0.7			7.75	5.35714	6.9697	6.57143
199	2	0	59	76	87	90	95	89	20	24	20	24	20	20	93	92	96	92	93	92	0.7	0.7	0.6	0.6	0.6	0.6	6.64286	5.47619	8	6.38889	7.75	7.66667
199	3	0	68	69	88	83	84	74	20	20	20	22	20	20	95	93	95	95	95	92	0.6	0.6	0.6	0.6	0.8	0.8	7.91667	7.75	7.91667	7.19697	5.9375	5.75
199	4	0	65	68	88	103	95	80	20	18	20	20	20	20	98	96	94	93	95	97	0.8	0.8	0.8	0.6	0.6	0.6	6.125	6.66667	5.875	7.75	7.91667	8.08333
199	5	0	78	75	86	88	83	78	20	20	20	20	20	20	92	92	92	92	97	92	0.6	0.6	0.6	0.6	0.6	0.6	7.66667	7.66667	7.66667	7.66667	8.08333	7.66667
199	6	0	76	80	83	91	86	70	20	20	20	20	20	20	95	93	99	94	96	99	0.6	0.6	0.6	0.6	0.6	0.6	7.91667	7.75	8.25	7.83333	8	8.25
199	7	0	76	76	83	80	86	76	20	20	20	20	20	20	93	97	96	95	92	94	0.6	0.6	0.6	0.6	0.6	0.6	7.75	8.08333	8	7.91667	7.66667	7.83333
199	8	0	87	80	94	78	94	90	20	22	20	20	20	20	93	94	95	95	93	93	0.4	0.6	0.6	0.4	0.4	0.4	11.625	7.12121	7.91667	11.875	11.625	11.625
199	9	0	84	89	90	80	87	80	20	20	20	20	20	20	94	92	95	95	92	95	0.4	0.4	0.4	0.4	0.4	0.4	11.75	11.5	11.875	11.875	11.5	11.875
199	10	0	80	78					20	20					95	96					0.4	0.4					11.875	12
200	1	0				76	58	64				22	20	20				99	95	95				0.6	0.6	0.6				7.5	7.91667	7.91667
200	2	0	72	64	97	85	58	94	20	20	20	20	20	20	99	92	92	94	96	94	0.6	0.6	0.6	0.6	0.6	0.6	8.25	7.66667	7.66667	7.83333	8	7.83333
200	3	0	75	68	58	84	70	104	20	20	20	20	20	20	94	95	92	92	97	94	0.6	0.6	0.6	0.6	0.6	0.6	7.83333	7.91667	7.66667	7.66667	8.08333	7.83333
200	4	0	91	85	93		88	74	20	20	20		20	20	97	92	99		92	97	0.6	0.6	0.6		0.6	0.6	8.08333	7.66667	8.25		7.66667	8.08333
200	5	0	70	72	92	86	74	74	20	20	20	20	20	20	99	93	88	95	92	92	0.6	0.6	0.4	0.4	0.4	0.4	8.25	7.75	11	11.875	11.5	11.5
200	6	0	94	94	100	72	74	84	20	20	20	20	20	20	96	92	92	94	84	93	0.4	0.4	0.4	0.4	0.4	0.4	12	11.5	11.5	11.75	10.5	11.625
200	7	0	90	94	89	112	94	79	20	20	20	20	20	20	95	97	92	84	86	95	0.4	0.4	0.4	0.4	0.6	0.6	11.875	12.125	11.5	10.5	7.16667	7.91667
200	8	0	60	93	104	92	89	82	20	20	20	20	20	20	96	92	92	96	92	96	0.6	0.6	0.6	0.6	0.6	0.6	8	7.66667	7.66667	8	7.66667	8
200	9	0	60	80	95	87	87		20	20	20	20	24		98	91	92	87	92		0.6	0.6	0.6	0.6	0.6		8.16667	7.58333	7.66667	7.25	6.38889
200	10	0		62	68		54			20	24		22			96	96		94			0.6	0.6		0.6			8	6.66667		7.12121
200	11	0		68	83		84			20	22		24			91	95		98			0.6	0.5		0.5			7.58333	8.63636		8.16667
200	12	0		60	70		88			20	24		22			88	90		95			0.4	0.4		0.4			11	9.375		10.7955
200	13	0		70	80		84			22	20		20			94	94		93			0.4	0.4		0.4			10.6818	11.75		11.625
200	14	0		72	79		82			22	30		18			92	94		94			0.4	0.4		0.4			10.4545	7.83333		13.0556
200	15	0		76	80		84			18	18		26			96	95		96			0.3	0.3		0.3			17.7778	17.5926		12.3077
200	16	0		72	78		83			18	20		24			95	93		92			0.3	0.3		0.3			17.5926	15.5		12.7778
200	17	0		72	95		92			22	22		20			90	92		93			0.3	0.3		0.3			13.6364	13.9394		15.5
200	18	0		80	77		90			24	28		20			89	94		91			0.3	0.3		0.3			12.3611	11.1905		15.1667
200	19	0		80						24						100						0.3						13.8889
215	1	0		60	72	63	76	60		22	36	34	24	22		96	82	96	95	91		0.6	0.6	0.6	0.8	0.8		7.27273	3.7963	4.70588	4.94792	5.17045
215	2	0	70	70	66	76	77	78	20	22	20	22	20	22	98	95	96	98	96	97	0.8	0.8	0.8	0.8	0.8	0.8	6.125	5.39773	6	5.56818	6	5.51136
215	3	0	73	71	69	70	70	64	24	22	22	20	20	20	96	96	99	98	99	99	0.8	0.8	0.8	0.8	0.8	0.8	5	5.45455	5.625	6.125	6.1875	6.1875
215	4	0	74	73	66	60	64	60	24	22	20	20	22	24	99	97	96	95	96	98	0.8	0.8	0.8	0.8	0.8	0.6	5.15625	5.51136	6	5.9375	5.45455	6.80556
215	5	0	56	66	52	52	59	56	30	28	26	22	28	30	92	94	98	98	97	99	0.6	0.6	0.6	0.6	0.6	0.6	5.11111	5.59524	6.28205	7.42424	5.77381	5.5
215	6	0	56	66	57	72	51	60	24	24	22	30	24	24	98	99	98	94	98	96	0.6	0.6	0.6	0.6	0.6	0.6	6.80556	6.875	7.42424	5.22222	6.80556	6.66667
215	7	0	58	54	62	64	54	48	22	24	22	24	30	26	97	99	97	97	99	96	0.6	0.6	0.6	0.6	0.6	0.6	7.34848	6.875	7.34848	6.73611	5.5	6.15385
215	8	0	56	56	59	52	55	45	24	22	30	22	28	23	98	100	97	100	98	98	0.6	0.6	0.6	0.6	0.6	0.6	6.80556	7.57576	5.38889	7.57576	5.83333	7.10145
215	9	0	63	64	62	50	54	64	24	22	28	24	28	24	98	97	98	99	95	97	0.6	0.6	0.6	0.6	0.5	0.5	6.80556	7.34848	5.83333	6.875	6.78571	8.08333
215	10	0	48	60	64	62	94	96	24	20	26	24	16	28	99	99	94	93	97	97	0.5	0.5	0.5	0.5	0.5	0.5	8.25	9.9	7.23077	7.75	12.125	6.92857
215	11	2	92						20						98						0.5						9.8
216	1	0				98	82	78				20	20	20				93	96	96				0.4	0.6	0.6				11.625	8	8
216	2	0	61	90	87		93	78	20	20	20		22	22	99	95	96		96	95	0.6	0.6	0.6		0.6	0.6	8.25	7.91667	8		7.27273	7.19697
216	3	0	65	75	70	80	83	73	20	20	20	20	20	20	96	97	98	96	96	97	0.6	0.6	0.6	0.6	0.5	0.5	8	8.08333	8.16667	8	9.6	9.7
216	4	0	70	70	70	64	79	69	20	20	20	20	20	20	98	98	96	96	95	96	0.5	0.5	0.4	0.4	0.4	0.4	9.8	9.8	12	12	11.875	12
216	5	0	68	80					20	20					97	99					0.4	0.4					12.125	12.375
217	1	0						97						22						100						0.6						7.57576
217	2	0	76	82	93	99	101	94	20	20	20	20	20	20	100	100	100	100	98	94	0.6	0.6	0.6	0.6	0.4	0.4	8.33333	8.33333	8.33333	8.33333	12.25	11.75
217	3	0	96	92	92		82	70	20	20	20		20	20	99	99	100		99	99	0.4	0.4	0.4		0.4	0.4	12.375	12.375	12.5		12.375	12.375
217	4	0	74	78	77	72	87	66	20	20	20	20	20	20	99	97	99	99	96	96	0.4	0.4	0.4	0.4	0.4	0.4	12.375	12.125	12.375	12.375	12	12
217	5	0	75	71					20	20					98	98					0.4	0.4					12.25	12.25
218	1	0				78	84	98				20	20	20				96	95	97				0.6	0.6	0.6				8	7.91667	8.08333
218	2	0	84	68	76	90	89	84	20	20	24	26	20	20	98	96	97	96	95	98	0.6	0.6	0.9	0.9	0.6	0.6	8.16667	8	4.49074	4.10256	7.91667	8.16667
218	3	0	79	75	78	77	80	68	20	20	20	20	22	20	99	96	98	95	96	100	0.6	0.6	0.4	0.4	0.4	0.4	8.25	8	12.25	11.875	10.9091	12.5
218	4	0	66	62	78	60	73	60	22	20	20	20	20	20	96	96	95	95	97	95	0.4	0.4	0.4	0.4	0.4	0.4	10.9091	12	11.875	11.875	12.125	11.875
218	5	0	54	56	55	58	71	69	20	20	20	20	20	20	95	96	94	94	95	95	0.4	0.4	0.4	0.4	0.4	0.4	11.875	12	11.75	11.75	11.875	11.875
218	6	0	60	55					20	20					97	94					0.4	0.4					12.125	11.75
219	1	0			89	84	91	80			22	20	24	20			96	97	98	98			0.6	0.6	0.6	0.6			7.27273	8.08333	6.80556	8.16667
219	2	0	82	79	82	88	90	75	20	20	24	22	20	20	96	98	97	96	98	94	0.6	0.6	0.6	0.5	0.5	0.5	8	8.16667	6.73611	8.72727	9.8	9.4
219	3	0	73	72	80	68	98	87	20	20	20	20	22	20	96	95	95	95	94	97	0.5	0.5	0.5	0.5	0.5	0.5	9.6	9.5	9.5	9.5	8.54545	9.7
219	4	0	87	65	77	82	91	72	20	20	22	20	20	20	96	98	96	94	97	95	0.5	0.5	0.5	0.5	0.4	0.4	9.6	9.8	8.72727	9.4	12.125	11.875
219	5	0	66	70	80	74	92	76	20	20	20	20	20	20	96	94	94	98	92	95	0.4	0.4	0.4	0.4	0.4	0.4	12	11.75	11.75	12.25	11.5	11.875
219	6	0	68	74	70				20	20	20				95	95	95				0.4	0.4	0.4				11.875	11.875	11.875
220	1	0						52						28						92						0.6						5.47619
220	2	0	60	54	60	61	70	58	20	22	20	18	20	22	100	100	99	100	100	98	0.6	0.6	0.6	0.6	0.6	0.6	8.33333	7.57576	8.25	9.25926	8.33333	7.42424
220	3	0	58	60	60	58	78	80	20	20	20	22	20	20	98	98	100	99	98	96	0.6	0.6	0.6	0.6	0.6	0.6	8.16667	8.16667	8.33333	7.5	8.16667	8
220	4	0	57	60	52	52	50	50	20	20	20	22	22	18	98	99	96	95	98	94	0.6	0.6	0.6	0.6	0.6	0.6	8.16667	8.25	8	7.19697	7.42424	8.7037
220	5	0	60	56	53	64	57	58	20	20	20	22	20	20	95	98	96	95	95	96	0.5	0.5	0.5	0.4	0.5	0.5	9.5	9.8	9.6	10.7955	9.5	9.6
220	6	0	60	54	62	54	50	61	26	20	22	22	20	20	95	96	98	95	96	97	0.5	0.5	0.5	0.5	0.5	0.5	7.30769	9.6	8.90909	8.63636	9.6	9.7
220	7	0	72	60	52		52	52	20	20	20		20	20	95	95	99		96	96	0.5	0.5	0.5		0.5	0.5	9.5	9.5	9.9		9.6	9.6
220	8	0	50	50					20	20					98	99					0.5	0.5					9.8	9.9
221	1	0	78	71	80	75	72	68	22	20	20	20	20	20	96	96	96	94	92	92	0.4	0.4	0.4	0.4	0.5	0.5	10.9091	12	12	11.75	9.2	9.2
221	2	0	73	80	80	76	81	60	22	20	20	20	20	20	92	92	93	90	92	94	0.5	0.5	0.5	0.5	0.5	0.5	8.36364	9.2	9.3	9	9.2	9.4
221	3	0	74	66	82	86	65	67	20	20	20	20	22	20	90	94	92	93	92	93	0.6	0.6	0.6	0.6	0.6	0.6	7.5	7.83333	7.66667	7.75	6.9697	7.75
221	4	0	56	70	70	72	65	70	20	20	20	20	22	22	95	95	90	93	98	96	0.6	0.6	0.6	0.6	0.6	0.6	7.91667	7.91667	7.5	7.75	7.42424	7.27273
221	5	0	68	70	78	66	56	60	22	22	20	20	22	22	95	94	95	92	97	92	0.8	0.8	0.8	0.8	0.8	0.8	5.39773	5.34091	5.9375	5.75	5.51136	5.22727
221	6	0	65	68	70	64	63	61	22	22	20	20	22	22	92	92	88	93	92	94	0.8	0.8	0.8	0.8	0.8	0.8	5.22727	5.22727	5.5	5.8125	5.22727	5.34091
221	7	0	52	58	83	82	78	84	22	22	28	20	24	22	92	92	93	92	92	92	0.8	0.8	0.8	0.8	0.8	0.8	5.22727	5.22727	4.15179	5.75	4.79167	5.22727
221	8	0	70	72	86	96	96	80	20	20	24	22	20	20	90	90	93	92	92	89	0.8	0.9	0.9	0.9	0.9	0.9	5.625	5	4.30556	4.64646	5.11111	4.94444
221	9	0	67	80	86	80	68	80	20	22	22	22	22	20	84	86	87	92	93	93	0.9	0.9	0.9	0.9	0.9	0.9	4.66667	4.34343	4.39394	4.64646	4.69697	5.16667
221	10	0	63	88	78	84	88	68	20	20	20	20	20	20	92	85	88	90	93	93	0.9	0.9	0.9	0.9	0.9	0.9	5.11111	4.72222	4.88889	5	5.16667	5.16667
221	11	0	72	68	90	84	80	84	22	22	20	20	20	20	90	90	92	92	92	95	0.9	0.9	0.9	0.9	0.9	0.9	4.54545	4.54545	5.11111	5.11111	5.11111	5.27778
221	12	0	88	80	94	75	82	61	22	20	20	20	22	20	92	80	86	83	92	92	0.9	0.9	0.9	0.9	0.9	0.9	4.64646	4.44444	4.77778	4.61111	4.64646	5.11111
221	13	0	72	92	100	80	94	100	20	20	24	24	22	24	88	88	86	89	92	90	0.9	0.9	0.9	0.9	0.9	0.9	4.88889	4.88889	3.98148	4.12037	4.64646	4.16667
221	14	18	87	89	88	82	92		20	20	22	20	24		84	90	88	85	90		0.9	0.9	0.9	0.9	0.9		4.66667	5	4.44444	4.72222	4.16667
222	1	0			63	64	62	70			20	20	20	20			95	96	95	95			0.6	0.6	0.6	0.6			7.91667	8	7.91667	7.91667
222	2	0	73	60	68	76	72	70	20	20	20	20	22	20	93	95	95	97	94	92	0.6	0.6	0.6	0.7	0.7	0.7	7.75	7.91667	7.91667	6.92857	6.1039	6.57143
222	3	0	64	62	62	67	67	67	18	16	20	20	18	20	99	98	95	93	97	92	0.7	0.7	0.7	0.7	0.7	0.7	7.85714	8.75	6.78571	6.64286	7.69841	6.57143
222	4	0	66	62	72	69	109	78	16	18	20	20	20	20	96	96	91	92	92	92	0.7	0.7	0.7	0.7	0.7	0.7	8.57143	7.61905	6.5	6.57143	6.57143	6.57143
222	5	0	80	96	96	98	72	74	22	20	20	20	20	18	92	92	97	99	93	93	0.7	0.7	0.7	0.7	0.7	0.7	5.97403	6.57143	6.92857	7.07143	6.64286	7.38095
222	6	0	69	65	69	71	70	68	20	20	20	22	18	14	95	96	95	95	96	96	0.7	0.7	0.7	0.7	0.7	0.7	6.78571	6.85714	6.78571	6.16883	7.61905	9.79592
222	7	0	68	65	90	70	70	70	18	20	14	16	18	16	100	95	99	95	90	95	0.7	0.7	0.6	0.6	0.6	0.6	7.93651	6.78571	11.7857	9.89583	8.33333	9.89583
222	8	0	64	68	71	74	75	78	20	22	18	18	20	20	95	95	97	97	93	99	0.6	0.8	0.8	0.8	0.8	0.8	7.91667	5.39773	6.73611	6.73611	5.8125	6.1875
222	9	0	74	70	67		80	73	20	20	20		20	22	94	96	97		98	96	0.8	0.8	0.8		0.8	0.8	5.875	6	6.0625		6.125	5.45455
222	10	0	56	66	69	75	80	82	20	20	20	24	20	20	97	98	95	94	94	90	0.8	0.8	0.7	0.7	0.7	0.9	6.0625	6.125	6.78571	5.59524	6.71429	5
222	11	0	70	78	80	82	74	76	22	20	20	20	18	16	93	94	91	95	93	91	1	1	1	1	1	1	4.22727	4.7	4.55	4.75	5.16667	5.6875
222	12	0	75	71	70	73	72	74	20	20	20	16	18	20	95	94	92	93	93	95	1	1	1	1	1	1	4.75	4.7	4.6	5.8125	5.16667	4.75
222	13	10	78	74	74				20	20	26				90	92	72				1	1	1				4.5	4.6	2.76923
223	1	0			74			83			22			22			94			96			1			1			4.27273			4.36364
223	2	0	87	68	70	69	50	64	22	20	20	20	22	22	91	92	98	93	98	96	1	1	1	0.6	0.6	0.6	4.13636	4.6	4.9	7.75	7.42424	7.27273
223	3	0	65	62	58	74	64	61	24	22	16	18	20	18	90	95	96	92	96	94	0.6	0.6	0.6	0.6	0.6	0.6	6.25	7.19697	10	8.51852	8	8.7037
223	4	0	55	57	74	76	90	71	18	20	20	16	20	16	95	94	96	93	98	98	0.65	0.65	0.65	0.65	0.6	0.6	8.11966	7.23077	7.38462	8.94231	8.16667	10.2083
223	5	0	62	58	65	73	68	68	18	20	18	20	20	20	97	96	97	93	96	98	0.6	0.6	0.6	0.6	0.6	0.6	8.98148	8	8.98148	7.75	8	8.16667
223	6	0	54	74	56	70	68	66	16	20	22	20	20	16	98	96	99	94	98	95	0.6	0.6	0.6	0.6	0.4	0.4	10.2083	8	7.5	7.83333	12.25	14.8438
223	7	0	66	54	62	64	62	61	18	18	20	20	22	26	98	97	95	94	94	96	0.4	0.4	0.4	0.4	0.4	0.4	13.6111	13.4722	11.875	11.75	10.6818	9.23077
223	8	0	62	62	60	76	73	69	16	20	16	20	20	20	97	93	98	97	95	99	0.4	0.4	0.4	0.4	0.4	0.4	15.1562	11.625	15.3125	12.125	11.875	12.375
223	9	0		62	72	71	81	74		20	20	20	20	20		95	96	97	97	97		0.4	0.4	0.4	0.4	0.4		11.875	12	12.125	12.125	12.125
223	10	0	65	64					20	20					96	95					0.4	0.4					12	11.875
224	1	0					68	78					20	20					94	97					0.6	0.6					7.83333	8.08333
224	2	0	71	67	70	88	70	65	22	20	20	20	22	30	94	92	95	95	93	88	0.6	0.6	0.5	0.5	0.7	0.7	7.12121	7.66667	9.5	9.5	6.03896	4.19048
224	3	10	60	59	60				22	26	38				98	94	91				0.8	0.8	0.8				5.56818	4.51923	2.99342
230	1	0					103	99					22	22					100	96					0.6	0.6					7.57576	7.27273
230	2	0	94	93	105	107	115	96	22	22	24	24	20	22	95	97	96	99	100	99	0.8	0.8	0.8	0.8	0.8	0.8	5.39773	5.51136	5	5.15625	6.25	5.625
230	3	0	99	110	102	105	98	91	20	20	20	20	20	22	99	97	98	99	99	99	0.8	0.8	0.8	0.8	0.6	0.6	6.1875	6.0625	6.125	6.1875	8.25	7.5
230	4	0	103	102	97	110	117	117	20	20	20	20	20	22	98	98	100	98	99	98	0.6	0.6	0.6	0.6	0.6	0.6	8.16667	8.16667	8.33333	8.16667	8.25	7.42424
230	5	0	116	118	112	122	130	125	22	24	22	24	22	26	96	98	97	97	98	95	0.6	0.6	0.6	0.6	0.6	0.6	7.27273	6.80556	7.34848	6.73611	7.42424	6.08974
230	6	0	122	110	99	92	101	112	24	22	22	20	20	20	98	99	96	98	96	96	0.9	0.9	0.8	0.8	0.7	0.7	4.53704	5	5.45455	6.125	6.85714	6.85714
230	7	0	106	112	104	98	105	109	22	22	20	20	20	24	99	98	100	98	97	97	0.7	0.7	0.7	0.7	0.7	0.7	6.42857	6.36364	7.14286	7	6.92857	5.77381
230	8	0	109	120	123	124	121	116	22	22	22	22	28	22	98	99	98	96	97	97	0.7	0.7	0.7	0.7	0.9	0.9	6.36364	6.42857	6.36364	6.23377	3.84921	4.89899
230	9	0	106	110	93	105	106	104	18	20	16	20	16	18	100	99	100	99	98	98	0.9	0.9	0.8	0.8	0.7	0.7	6.17284	5.5	7.8125	6.1875	8.75	7.77778
230	10	0	100	99	103	108	99	102	18	16	20	22	18	16	99	100	99	94	98	98	0.6	0.6	0.6	0.6	0.5	0.5	9.16667	10.4167	8.25	7.12121	10.8889	12.25
230	11	0	99	100	110	96	92	93	18	16	24	18	18	18	97	96	98	99	99	99	0.5	0.5	0.5	0.5	0.5	0.5	10.7778	12	8.16667	11	11	11
230	12	0	97	113	112	110	118	116	18	26	22	18	18	20	98	97	93	90	100	100	0.5	0.5	0.8	0.8	0.95	0.95	10.8889	7.46154	5.28409	6.25	5.84795	5.26316
230	13	0	118	116	110	104	107	104	24	20	16	18	20	22	93	100	99	97	98	97	0.8	0.8	0.8	0.8	0.4	0.4	4.84375	6.25	7.73438	6.73611	12.25	11.0227
230	14	0	102	112	108	105	100	106	24	18	16	20	16	16	97	99	97	95	96	100	0.6	0.6	0.6	0.6	0.6	0.6	6.73611	9.16667	10.1042	7.91667	10	10.4167
230	15	2	118						18						98						0.6						9.07407
231	1	14			60	97					26	17					100	100					0.4	0.4					9.61538	14.7059
232	1	18				80	67					26	34					84	89					0.6	1					5.38462	2.61765
233	1	0						51						22						97						0.6						7.34848
233	2	10	60	62	62				26	32	30				99	100	99				0.6	0.6	0.7				6.34615	5.20833	4.71429
234	1	0						94						32						98						0.6						5.10417
234	2	0	83	80	91	94	85	83	28	28	26	20	20	24	99	99	99	99	97	97	0.6	0.6	0.6	0.6	0.6	0.6	5.89286	5.89286	6.34615	8.25	8.08333	6.73611
234	3	0	82	76	74	86	100	82	24	24	20	24	28	26	99	95	99	100	99	99	0.6	0.6	0.6	0.6	0.6	0.6	6.875	6.59722	8.25	6.94444	5.89286	6.34615
234	4	0	79	80	102	104	104	90	26	22	28	34	20	24	99	100	98	97	97	98	0.6	0.6	0.6	0.5	0.5	0.5	6.34615	7.57576	5.83333	5.70588	9.7	8.16667
234	5	0	75	87	120	64	76	74	24	18	22	20	20	18	97	99	98	96	99	98	0.5	0.5	0.5	0.4	0.4	0.4	8.08333	11	8.90909	12	12.375	13.6111
234	6	0	70	74	68	74	68	70	18	24	22	22	20	20	98	96	98	98	97	98	0.4	0.4	0.4	0.4	0.4	0.4	13.6111	10	11.1364	11.1364	12.125	12.25
234	7	0	66	58	62	75			20	18	18	26			98	99	99	95			0.4	0.4	0.4	0.4			12.25	13.75	13.75	9.13462
235	1	14	61	60	64	58			28	22	22	23			94	98	95	98			0.4	0.6	0.9	0.9			8.39286	7.42424	4.79798	4.7343
236	1	0					82	98					20	18					98	97					0.6	0.6					8.16667	8.98148
236	2	0	85	79	91	100	78	64	24	28	20	24	20	20	99	97	95	94	96	98	0.6	0.6	0.6	0.6	0.6	0.6	6.875	5.77381	7.91667	6.52778	8	8.16667
236	3	0	90	82	85	92	74	67	20	26	22	26	26	26	96	92	95	94	95	92	0.6	0.6	0.6	0.6	0.6	0.6	8	5.89744	7.19697	6.02564	6.08974	5.89744
236	4	10	118	110	93				22	26	26				92	94	100				0.6	0.6	0.8				6.9697	6.02564	4.80769
237	1	14			119	116					24	28					83	80					0.4	1					8.64583	2.85714
238	1	0						88						28						90						0.4						8.03571
238	2	0	80	64	66	68	68	64	28	24	24	20	26	24	95	97	95	97	99	96	0.6	0.6	0.6	0.6	0.6	0.8	5.65476	6.73611	6.59722	8.08333	6.34615	5
238	3	0	60	59	50	63	62	58	26	27	16	24	26	24	99	97	96	99	100	91	0.8	0.8	0.6	0.6	0.6	0.6	4.75962	4.49074	10	6.875	6.41026	6.31944
238	4	0	63	50	64	62	70	60	24	24	25	25	26	20	99	95	94	94	94	95	0.6	0.6	0.6	0.5	0.6	0.6	6.875	6.59722	6.26667	7.52	6.02564	7.91667
238	5	0	55	48	56	54	60	54	22	24	30	24	20	20	92	94	95	90	97	98	0.6	0.6	0.6	0.6	0.6	0.6	6.9697	6.52778	5.27778	6.25	8.08333	8.16667
238	6	0	64	59	56	60	56	70	22	19	13	22	20	22	93	93	94	93	98	93	0.6	0.6	0.6	0.6	0.6	0.6	7.04545	8.15789	12.0513	7.04545	8.16667	7.04545
238	7	0	54	72	70	70	78	68	18	18	24	22	22	24	98	96	95	99	92	99	0.6	0.6	0.5	0.5	0.5	0.5	9.07407	8.88889	7.91667	9	8.36364	8.25
238	8	0	60	56	56	72	66	104	28	24	21	20	26	26	98	96	95	95	92	99	0.5	0.5	0.5	0.5	0.5	0.5	7	8	9.04762	9.5	7.07692	7.61538
238	9	0	59	60	67	64	84	60	24	24	18	20	24	14	95	97	95	95	92	95	0.5	0.5	0.6	0.6	0.6	0.6	7.91667	8.08333	8.7963	7.91667	6.38889	11.3095
238	10	0	67	48	56	70	65	53	22	20	18	20	18	16	94	98	93	90	96	98	0.6	0.6	0.6	0.6	0.6	0.6	7.12121	8.16667	8.61111	7.5	8.88889	10.2083
238	11	0	52	50	56	54	78	60	20	22	23	24	22	20	91	96	96	94	92	98	0.6	0.6	0.4	0.4	0.4	0.4	7.58333	7.27273	10.4348	9.79167	10.4545	12.25
238	12	0	58	54	64	56			20	18	18	24			93	93	96	98			0.4	0.4	0.4	0.4			11.625	12.9167	13.3333	10.2083
239	1	0						106						20						95						0.5						9.5
239	2	2	35						30						96						0.6						5.33333
240	1	0					60	50					16	18					99	98					0.4	0.4					15.4688	13.6111
240	2	0	46	45	54	46	40	50	14	18	18	16	16	16	99	98	98	98	95	97	0.4	0.4	0.4	0.4	0.4	0.4	17.6786	13.6111	13.6111	15.3125	14.8438	15.1562
240	3	0	53	52	56	43	46	44	18	18	18	18	16	18	95	97	100	93	97	97	0.4	0.4	0.4	0.4	0.4	0.4	13.1944	13.4722	13.8889	12.9167	15.1562	13.4722
240	4	0	42	61	42	46	54	46	16	20	16	22	20	20	95	99	99	97	99	95	0.4	0.4	0.4	0.4	0.4	0.4	14.8438	12.375	15.4688	11.0227	12.375	11.875
240	5	0	46	46	56	42	42	38	16	18	18	20	20	18	99	92	95	94	95	95	0.5	0.5	0.5	0.5	0.5	0.5	12.375	10.2222	10.5556	9.4	9.5	10.5556
240	6	0	40	38	38	46	50	42	14	16	20	16	18	20	94	95	97	94	92	99	0.5	0.5	0.5	0.5	0.9	0.9	13.4286	11.875	9.7	11.75	5.67901	5.5
240	7	0	46	44	45	60	38	40	22	18	18	14	20	14	98	99	99	97	96	97	0.9	0.9	0.8	0.7	0.7	0.6	4.94949	6.11111	6.875	9.89796	6.85714	11.5476
240	8	0	36	46	38	48	41	70	14	18	18	16	20	24	99	99	98	96	100	95	0.6	0.6	0.6	0.6	0.6	0.5	11.7857	9.16667	9.07407	10	8.33333	7.91667
240	9	0	34	40	53	47			14	14	14	16			99	96	100	95			0.5	0.5	0.5	0.3			14.1429	13.7143	14.2857	19.7917
241	1	0					124	82					30	28					100	99					0.5	0.5					6.66667	7.07143
241	2	14	86	84	95	94			27	27	27	24			99	100	94	97			1	1	1	1			3.66667	3.7037	3.48148	4.04167
242	1	0					122	100					26	19					96	94					0.4	0.4					9.23077	12.3684
242	2	0	85	95	96	76	76	81	18	20	16	22	19	18	100	99	99	94	98	98	0.4	0.4	0.4	0.4	0.4	0.4	13.8889	12.375	15.4688	10.6818	12.8947	13.6111
242	3	0	80	77	93	63	72	80	17	17	22	18	20	21	97	99	98	100	100	98	0.4	0.4	0.4	0.4	0.4	0.4	14.2647	14.5588	11.1364	13.8889	12.5	11.6667
242	4	0	57	82	92				17	24	22				99	99	97				0.4	0.4	0.4				14.5588	10.3125	11.0227
243	1	0						72						20						98						1						4.9
243	2	10	78	78	72				31	26	24				97	95	95				1	1	1				3.12903	3.65385	3.95833
244	1	0					94	80					14	25					100	95					0.6	0.6					11.9048	6.33333
244	2	0	72	78	74	112	80	70	22	18	18	22	30	24	100	98	97	98	95	93	0.6	0.6	0.6	0.6	0.4	0.4	7.57576	9.07407	8.98148	7.42424	7.91667	9.6875
244	3	0	56	68	75	88	51	62	18	18	14	22	21	18	98	96	97	96	99	97	0.6	0.6	0.6	0.6	0.6	0.6	9.07407	8.88889	11.5476	7.27273	7.85714	8.98148
244	4	0	66	66	54	81			22	18	17	22			97	95	100	96			0.6	0.6	0.6	0.6			7.34848	8.7963	9.80392	7.27273
245	1	0	93	75	70	72	74	82	22	20	22	22	24	24	95	92	98	97	92	92	0.6	0.6	0.6	0.7	0.7	0.7	7.19697	7.66667	7.42424	6.2987	5.47619	5.47619
245	2	0	56	68	60	55	64	42	21	20	18	20	20	20	95	94	95	95	99	99	0.7	0.7	0.7	0.7	0.7	0.7	6.46259	6.71429	7.53968	6.78571	7.07143	7.07143
245	3	0	48	42	41	40	40	40	18	20	14	20	22	22	98	95	98	96	96	98	0.7	0.7	0.7	0.7	0.7	0.7	7.77778	6.78571	10	6.85714	6.23377	6.36364
245	4	0	48	44	54	41	51	40	20	18	20	24	18	20	97	92	100	96	96	100	0.7	0.7	0.7	0.6	0.7	0.7	6.92857	7.30159	7.14286	6.66667	7.61905	7.14286
245	5	0	38	52	51	57	49	60	22	18	22	20	16	22	96	95	95	94	92	96	0.7	0.7	0.7	0.6	0.6	0.6	6.23377	7.53968	6.16883	7.83333	9.58333	7.27273
245	6	0	47	57	45	53	51	42	18	18	20	20	16	14	96	95	93	93	92	96	0.6	0.6	0.6	0.5	0.5	0.5	8.88889	8.7963	7.75	9.3	11.5	13.7143
245	7	0	48	40	52	54	51	54	16	18	16	18	18	16	95	99	98	97	97	96	0.5	0.5	0.5	0.4	0.4	0.4	11.875	11	12.25	13.4722	13.4722	15
245	8	0	52	50	44	54			17	18	16	14			97	98	98	95			0.4	0.4	0.4	0.4			14.2647	13.6111	15.3125	16.9643
246	1	0				98	99	93				20	24	24				95	98	100				0.6	0.6	0.6				7.91667	6.80556	6.94444
246	2	0	87	94	82	92	94	92	22	14	18	18	20	20	99	94	98	94	96	99	0.6	0.6	0.5	0.5	0.5	0.5	7.5	11.1905	10.8889	10.4444	9.6	9.9
246	3	0	88	74	75	86	95	80	20	20	16	16	22	18	98	97	97	97	94	95	0.5	0.5	0.4	0.4	0.4	0.4	9.8	9.7	15.1562	15.1562	10.6818	13.1944
246	4	0	112	88	88	91	68	91	14	16	20	20	20	20	100	94	97	99	99	96	0.4	0.4	0.4	0.3	0.3	0.3	17.8571	14.6875	12.125	16.5	16.5	16
246	5	0	88	68	74	92			22	20	18	18			96	98	100	100			0.3	0.3	0.3	0.3			14.5455	16.3333	18.5185	18.5185
251	1	0			78	70	70	60			22	18	14	16			99	100	100	100			0.4	0.4	0.4	0.4			11.25	13.8889	17.8571	15.625
251	2	0	49	66	60	60	73	61	18	19	14	18	16	20	100	100	100	100	97	100	0.4	0.4	0.4	0.4	0.4	0.4	13.8889	13.1579	17.8571	13.8889	15.1562	12.5
251	3	0	57	56	54	55	74	47	16	16	15	17	17	17	99	100	100	100	95	100	0.4	0.4	0.4	0.4	0.4	0.4	15.4688	15.625	16.6667	14.7059	13.9706	14.7059
251	4	0	50	70	60	66	62	52	17	18	14	19	18	18	100	95	97	98	98	100	0.4	0.4	0.4	0.4	0.4	0.4	14.7059	13.1944	17.3214	12.8947	13.6111	13.8889
251	5	0	50	54	56	63	67	52	20	18	18	20	18	14	100	100	99	100	100	100	0.4	0.4	0.4	0.4	0.4	0.4	12.5	13.8889	13.75	12.5	13.8889	17.8571
251	6	0	58	52	54	56	60		12	14	18	12	20		97	98	97	100	97		0.4	0.4	0.3	0.3	0.3		20.2083	17.5	17.963	27.7778	16.1667
251	7	0	46	52	70	58			14	16	14	16			100	100	98	98			0.3	0.3	0.3	0.3			23.8095	20.8333	23.3333	20.4167
252	1	0						80						20						100						0.6						8.33333
252	2	0	76	79	84	72	79	80	15	14	24	22	24	20	100	100	100	100	99	99	0.6	0.6	0.6	0.6	0.4	0.4	11.1111	11.9048	6.94444	7.57576	10.3125	12.375
252	3	0	80	78	88	80			20	20	20	22			99	99	99	99			0.4	0.4	0.4	0.4			12.375	12.375	12.375	11.25
253	1	0					74	71					22	20					93	95					0.6	0.6					7.04545	7.91667
253	2	22	93	87	63	70	82	75	28	24	20	22	35	30	95	91	94	92	92	72	0.6	0.7	0.9	0.9	0.9	0.9	5.65476	5.41667	5.22222	4.64646	2.92063	2.66667
254	1	22	96	97	75	72	92	138	31	29	24	24	24	26	97	97	98	96	96	96	0.4	0.4	0.6	0.6	0.6	0.6	7.82258	8.36207	6.80556	6.66667	6.66667	6.15385
255	1	0					103	106					22	22					96	94					0.4	0.4					10.9091	10.6818
255	2	2	123						26						93						0.7						5.10989
256	1	0						118						22						100						0.6						7.57576
256	2	0	110	104	106	97	97	98	20	20	22	30	22	20	95	100	96	94	97	96	0.6	0.6	0.4	0.4	0.4	0.4	7.91667	8.33333	10.9091	7.83333	11.0227	12
256	3	0	83	85	95	87	84	80	20	22	24	22	20	20	98	95	97	100	95	97	0.4	0.4	0.4	0.4	0.4	0.4	12.25	10.7955	10.1042	11.3636	11.875	12.125
256	4	0	72	69	80	82	78	80	24	22	20	20	20	20	100	95	96	100	100	99	0.4	0.4	0.4	0.4	0.4	0.4	10.4167	10.7955	12	12.5	12.5	12.375
257	1	0						71						22						94						0.6						7.12121
257	2	0	60	79					22	22					97	99					0.6	0.6					7.34848	7.5
258	1	0		124	129	118	113	109		22	34	26	30	30		96	97	96	98	100		0.6	0.6	0.6	0.6	0.6		7.27273	4.7549	6.15385	5.44444	5.55556
258	2	0	103	101	109	109	108		23	27	24	20	22		100	98	96	98	97		0.6	0.4	0.4	0.4	0.4		7.24638	9.07407	10	12.25	11.0227
259	1	0					61	62					24	20					100	100					0.4	0.4					10.4167	12.5
259	2	10	59	64	71				22	33	20				99	97	94				0.4	0.4	0.4				11.25	7.34848	11.75
271	1	0						76						18						100						0.6						9.25926
271	2	0	73	78	67	70	104	80	20	20	20	20	22	20	100	100	100	97	97	100	0.6	0.6	0.4	0.4	0.4	0.4	8.33333	8.33333	12.5	12.125	11.0227	12.5
271	3	0	72	77	68				20	20	20				99	99	99				0.4	0.4	0.4				12.375	12.375	12.375
272	1	0					59	56					20	20					99	97					0.6	0.6					8.25	8.08333
272	2	0	58	58	62	60	62	62	26	20	18	20	20	20	97	96	99	98	97	96	0.6	0.5	0.5	0.5	0.5	0.5	6.21795	9.6	11	9.8	9.7	9.6
272	3	0	55	54	53	55	54	50	16	20	20	20	20	20	97	96	97	98	100	98	0.5	0.5	0.4	0.4	0.4	0.4	12.125	9.6	12.125	12.25	12.5	12.25
272	4	0	57	47	82	70	52	49	16	20	18	22	20	20	96	97	98	98	98	98	0.4	0.4	0.4	0.4	0.4	0.4	15	12.125	13.6111	11.1364	12.25	12.25
272	5	0	50	50					18	20					97	98					0.4	0.4					13.4722	12.25
273	1	0	82	86	85	89	95	82	20	20	20	20	20	22	97	100	98	98	98	100	0.4	0.4	0.4	0.4	0.4	0.4	12.125	12.5	12.25	12.25	12.25	11.3636
273	2	0	79	75	82				20	20	20				100	100	98				0.4	0.4	0.4				12.5	12.5	12.25
274	1	0						87						30						99						0.6						5.5
274	2	0	63	60	75	69	64	53	22	14	20	22	22	22	100	97	99	96	98	98	0.6	0.6	0.6	0.6	0.6	0.6	7.57576	11.5476	8.25	7.27273	7.42424	7.42424
274	3	0	69	60	62	60	59	73	17	20	20	20	20	20	98	98	94	97	100	95	0.6	0.6	0.4	0.6	0.6	0.6	9.60784	8.16667	11.75	8.08333	8.33333	7.91667
274	4	0	61	72	56	60	79	61	20	20	20	20	20	20	99	98	99	99	96	96	0.6	0.6	0.6	0.6	0.6	0.6	8.25	8.16667	8.25	8.25	8	8
274	5	0	55	50	56	51	64	64	20	20	20	22	20	20	97	97	96	98	99	99	0.6	0.6	0.5	0.5	0.5	0.5	8.08333	8.08333	9.6	8.90909	9.9	9.9
274	6	0	63	86	67	72	66	72	20	20	20	24	20	20	98	100	96	100	100	98	0.5	0.5	0.5	0.5	0.5	0.5	9.8	10	9.6	8.33333	10	9.8
274	7	0	63	57	55	68	85	61	16	20	22	20	20	26	100	98	98	99	97	97	0.5	0.5	0.4	0.4	0.4	0.4	12.5	9.8	11.1364	12.375	12.125	9.32692
274	8	0	56	56	83	72	74	52	25	18	20	20	20	20	97	98	98	99	99	99	0.4	0.4	0.4	0.4	0.4	0.4	9.7	13.6111	12.25	12.375	12.375	12.375
274	9	0	60	56	58				20	20	20				99	99	95				0.4	0.4	0.4				12.375	12.375	11.875
275	1	14				74						32						96						0.6						5
276	1	0					110	103					20	22					92	96					0.6	0.6					7.66667	7.27273
276	2	10	108	108	106				18	20	20				95	93	93				0.6	0.6	0.6				8.7963	7.75	7.75
277	1	0					60	74					24	27					96	100					0.6	0.6					6.66667	6.17284
277	2	14	63	84	64	68			23	30	22	28			99	100	97	94			0.8	0.8	0.8	0.8			5.38043	4.16667	5.51136	4.19643
278	1	0						90						40						95						0.6						3.95833
278	2	14	98	95	97	94			30	20	30	42			92	100	89	96			0.6	0.6	0.6	0.8			5.11111	8.33333	4.94444	2.85714
279	1	0					80	86					20	20					98	99					0.4	0.4					12.25	12.375
279	2	0	93	75	84	80	78	79	20	20	20	20	20	20	99	100	99	98	94	99	0.4	0.4	0.4	0.4	0.4	0.4	12.375	12.5	12.375	12.25	11.75	12.375
279	3	0	64	74	86				20	20	20				100	99	98				0.4	0.4	0.4				12.5	12.375	12.25
280	1	0					70	53					26	22					90	92					0.6	0.6					5.76923	6.9697
280	2	0	50	59	53	55	94	70	18	24	20	20	22	20	95	95	93	97	94	98	0.6	0.6	0.8	0.8	0.7	0.7	8.7963	6.59722	5.8125	6.0625	6.1039	7
280	3	0	62	56	58	66	56	50	24	22	22	22	20	24	98	95	92	92	90	95	0.7	0.6	0.6	0.6	0.6	0.6	5.83333	7.19697	6.9697	6.9697	7.5	6.59722
280	4	0	50	52	49	72	50	50	22	20	20	22	20	22	92	91	97	92	95	95	0.6	0.6	0.6	0.6	0.8	0.8	6.9697	7.58333	8.08333	6.9697	5.9375	5.39773
280	5	0	58	46	45	47	51	51	22	24	20	22	20	22	90	93	98	93	95	94	0.8	0.8	0.8	0.8	0.8	0.8	5.11364	4.84375	6.125	5.28409	5.9375	5.34091
280	6	0	57	54	57	72	62	54	24	20	20	28	18	20	90	99	90	90	91	92	0.8	0.8	0.8	0.8	0.8	0.8	4.6875	6.1875	5.625	4.01786	6.31944	5.75
280	7	14	49	52	46	85			22	22	20	20			89	95	93	89			0.8	0.8	0.8	0.8			5.05682	5.39773	5.8125	5.5625
281	1	0				82	74	60				20	20	24				100	100	99				0.6	0.6	0.6				8.33333	8.33333	6.875
281	2	0	64	52	68	68	65	62	16	32	20	18	24	24	95	99	100	100	100	98	0.6	0.6	0.5	0.5	0.5	0.5	9.89583	5.15625	10	11.1111	8.33333	8.16667
281	3	0	68	66	65	61	58	70	20	24	18	23	18	20	98	98	96	98	98	98	0.5	0.5	0.5	0.5	0.5	0.5	9.8	8.16667	10.6667	8.52174	10.8889	9.8
281	4	0	54	57	64	64	64	66	24	24	22	26	24	24	99	95	96	97	95	96	0.5	0.5	0.5	0.5	0.5	0.5	8.25	7.91667	8.72727	7.46154	7.91667	8
281	5	0	62	50	64	68	67	64	25	24	20	18	26	22	99	96	99	96	93	94	0.5	0.4	0.5	0.4	0.4	0.4	7.92	10	9.9	13.3333	8.94231	10.6818
281	6	22	66	60	59	62	64	76	26	24	24	18	28	24	96	96	97	94	96	99	0.4	0.4	0.4	0.4	0.7	0.6	9.23077	10	10.1042	13.0556	4.89796	6.875
282	1	0		107	92	97	100	97		22	20	20	20	20		92	98	95	92	96		0.6	0.6	0.6	0.6	0.6		6.9697	8.16667	7.91667	7.66667	8
282	2	0	90	91	102	100	87	88	20	20	20	20	20	20	97	94	95	93	97	92	0.6	0.6	0.6	0.6	0.6	0.6	8.08333	7.83333	7.91667	7.75	8.08333	7.66667
282	3	0	76	65	90	93	102	80	20	20	20	20	20	20	96	96	96	93	94	96	0.6	0.6	0.6	0.6	0.6	0.6	8	8	8	7.75	7.83333	8
282	4	0	72	78	95	88	95	70	20	20	20	20	20	20	99	92	98	97	93	95	0.6	0.4	0.4	0.4	0.4	0.4	8.25	11.5	12.25	12.125	11.625	11.875
282	5	0	70	70					20	20					97	94					0.4	0.4					12.125	11.75
283	1	0	128	116	120	111	110	102	22	20	20	20	22	20	93	94	93	88	96	99	0.8	0.8	0.8	0.8	0.8	0.8	5.28409	5.875	5.8125	5.5	5.45455	6.1875
283	2	14	125	116	118	101			22	20	20	39			92	92	95	98			0.8	0.8	0.8	0.8			5.22727	5.75	5.9375	3.14103
284	1	0						71						20						99						0.4						12.375
284	2	0	78	74	79	80	77		28	14	18	20	19		96	96	99	96	97		0.4	0.4	0.4	0.4	0.4		8.57143	17.1429	13.75	12	12.7632
285	1	0	98	85	85	87	85	86	20	20	22	20	20	20	93	98	96	99	94	98	0.9	0.8	0.6	0.6	0.6	0.6	5.16667	6.125	7.27273	8.25	7.83333	8.16667
285	2	0	76	80	88				26	20	20				94	98	98				0.4	0.4	0.4				9.03846	12.25	12.25
297	1	0				70	63	64				20	20	20				97	94	95				0.6	0.6	0.6				8.08333	7.83333	7.91667
297	2	0	67	62	63		60	61	20	20	20		22	22	95	96	97		97	97	0.6	0.6	0.6		0.6	0.6	7.91667	8	8.08333		7.34848	7.34848
297	3	0	58	78	76	60	60	64	22	20	20	20	20	20	98	95	95	96	96	98	0.6	0.6	0.6	0.6	0.6	0.6	7.42424	7.91667	7.91667	8	8	8.16667
297	4	18	60	70	72	67	63		20	22	18	24	24		97	94	96	95	88		0.6	0.6	0.6	0.6	0.8		8.08333	7.12121	8.88889	6.59722	4.58333
298	1	0			70	68	69	67			23	20	16	20			95	100	95	96			0.6	0.6	0.6	0.6			6.88406	8.33333	9.89583	8
298	2	0	62	66	70	65	72		20	20	22	20	24		97	97	99	96	97		0.6	0.6	0.4	0.4	0.4		8.08333	8.08333	11.25	12	10.1042
298	3	0	65	62	66		72	66	22	20	20		20	20	95	95	96		99	99	0.4	0.4	0.6		0.6	0.6	10.7955	11.875	8		8.25	8.25
298	4	0	61	62	65	70	78	63	20	20	20	20	20	18	98	99	100	100	99	99	0.6	0.6	0.4	0.4	0.4	0.4	8.16667	8.25	12.5	12.5	12.375	13.75
298	5	0	61	60	64	65	63	63	15	20	20	21	20	20	99	94	100	98	98	98	0.4	0.4	0.4	0.4	0.4	0.4	16.5	11.75	12.5	11.6667	12.25	12.25
298	6	0	60	74	65	58	58		20	20	20	16	20		98	99	99	99	100		0.4	0.4	0.4	0.4	0.4		12.25	12.375	12.375	15.4688	12.5
298	7	0	60	55					14	20					98	99					0.4	0.4					17.5	12.375
299	1	0						47						18						94						0.4						13.0556
299	2	0	41	48	66	74	50	42	22	20	22	22	20	20	95	95	96	96	96	95	0.4	0.4	0.5	0.5	0.5	0.5	10.7955	11.875	8.72727	8.72727	9.6	9.5
299	3	0	50	55	65	54	49	52	20	20	20	22	22	20	95	96	95	96	96	93	0.5	0.5	0.4	0.4	0.4	0.4	9.5	9.6	11.875	10.9091	10.9091	11.625
299	4	0	57	59	60	50	47	44	20	22	22	22	20	20	94	96	97	93	95	95	0.4	0.4	0.4	0.4	0.4	0.4	11.75	10.9091	11.0227	10.5682	11.875	11.875
299	5	0	42	52	49	49	44	45	20	20	20	22	22	22	100	97	96	96	97	99	0.4	0.4	0.4	0.4	0.4	0.4	12.5	12.125	12	10.9091	11.0227	11.25
299	6	0	48	46					20	20					98	96					0.4	0.4					12.25	12
300	1	0				107	110	110				22	20	20				92	96	98				0.4	0.4	0.6				10.4545	12	8.16667
300	2	18	114	111	130	126	121		20	20	24	24	24		95	96	99	100	100		0.7	0.6	1	1	1		6.78571	8	4.125	4.16667	4.16667
301	1	0				76	75	77				16	20	20				96	95	95				0.6	0.6	0.6				10	7.91667	7.91667
301	2	0	79	86	76	75	76	76	23	20	20	20	20	20	95	95	96	94	94	95	0.6	0.6	0.6	0.6	0.6	0.6	6.88406	7.91667	8	7.83333	7.83333	7.91667
301	3	0	71	80	77	74	89	78	20	20	22	26	22	20	98	97	94	92	96	97	0.6	0.6	0.5	0.5	0.6	0.6	8.16667	8.08333	8.54545	7.07692	7.27273	8.08333
301	4	0	75	79	72	72	66	65	20	20	22	18	20	20	96	91	98	94	95	98	0.6	0.6	0.7	0.7	0.7	0.7	8	7.58333	6.36364	7.46032	6.78571	7
301	5	0	68	79	86	87	89	94	20	20	20	20	22	28	94	94	95	93	91	94	0.7	0.7	0.7	0.7	0.7	0.7	6.71429	6.71429	6.78571	6.64286	5.90909	4.79592
301	6	0	79	96	94	90	94	80	24	24	30	16	24	20	96	90	95	93	95	96	0.7	0.7	0.7	0.7	0.7	0.7	5.71429	5.35714	4.52381	8.30357	5.65476	6.85714
301	7	0	80	84	86	78	73	82	32	19	22	22	25	16	93	95	95	98	95	98	0.7	0.7	0.7	0.7	0.7	0.7	4.15179	7.14286	6.16883	6.36364	5.42857	8.75
301	8	0	44	61	52	68	77	46	22	26	22	18	24	18	97	95	97	96	94	98	0.8	0.8	0.8	0.8	0.8	0.8	5.51136	4.56731	5.51136	6.66667	4.89583	6.80556
301	9	0	48	63	62	82	72	64	20	22	20	12	26	20	99	99	96	97	97	96	0.8	0.8	0.8	0.7	0.7	0.7	6.1875	5.625	6	11.5476	5.32967	6.85714
301	10	0	78	69	80	92	98	66	20	22	24	20	20	22	96	96	96	97	97	94	0.7	0.7	0.6	0.6	0.6	0.6	6.85714	6.23377	6.66667	8.08333	8.08333	7.12121
301	11	0	60	75	70	68	71	62	20	24	24	24	18	19	95	93	92	95	94	93	0.6	0.6	0.8	0.8	0.8	0.8	7.91667	6.45833	4.79167	4.94792	6.52778	6.11842
301	12	0	63	82	71	61	83	58	23	20	24	12	18	18	94	96	95	95	98	98	0.8	0.8	0.7	0.7	0.7	0.7	5.1087	6	5.65476	11.3095	7.77778	7.77778
301	13	0	54	60	62	65	67	56	20	16	15	28	16	18	98	96	96	93	96	95	0.7	0.7	0.6	0.6	0.6	0.6	7	8.57143	10.6667	5.53571	10	8.7963
301	14	0	56	61	67	78	57	64	22	20	20	28	20	20	97	97	95	95	93	94	0.6	0.6	0.4	0.4	0.4	0.4	7.34848	8.08333	11.875	8.48214	11.625	11.75
301	15	0	60	61	60	60	77	53	24	20	22	22	20	20	95	96	93	92	94	95	0.4	0.4	0.5	0.5	0.5	0.5	9.89583	12	8.45455	8.36364	9.4	9.5
301	16	0	66	86	72	76	70	47	22	22	22	26	24	18	95	93	94	95	98	96	0.5	0.5	0.5	0.5	0.4	0.4	8.63636	8.45455	8.54545	7.30769	10.2083	13.3333
301	17	0	50	56	54	93	80		18	18	22	20	20		91	95	94	91	92		0.4	0.4	0.4	0.4	0.4		12.6389	13.1944	10.6818	11.375	11.5
302	1	0						77						28						95						0.6						5.65476
302	2	10	73	85	88				24	20	26				93	89	83				0.7	0.8	1				5.53571	5.5625	3.19231
303	1	0						68						24						92						0.4						9.58333
303	2	0	62	64	78	74	78	71	20	20	20	24	20	20	92	95	100	95	95	97	0.4	0.6	0.8	0.8	0.8	0.8	11.5	7.91667	6.25	4.94792	5.9375	6.0625
303	3	0	70	70	63	66	70	70	22	20	18	18	22	18	97	99	94	97	96	96	0.8	0.8	0.8	0.6	0.6	0.6	5.51136	6.1875	6.52778	8.98148	7.27273	8.88889
303	4	0	80	66	62	68	68	65	18	18	16	18	20	20	95	96	96	100	100	99	0.6	0.6	0.5	0.85	0.85	0.85	8.7963	8.88889	12	6.53595	5.88235	5.82353
303	5	0	60	60	64	92	70	72	16	14	16	16	16	18	96	100	96	96	96	99	0.85	0.85	0.85	0.6	0.6	0.6	7.05882	8.40336	7.05882	10	10	9.16667
303	6	0	74	63	68	78	94	72	18	20	14	18	22	20	99	95	96	95	94	94	0.6	0.6	0.6	0.5	0.5	0.5	9.16667	7.91667	11.4286	10.5556	8.54545	9.4
303	7	0	68	72	64	82	70	94	20	20	16	18	14	18	98	96	95	92	96	97	0.5	0.5	0.6	0.6	0.6	0.6	9.8	9.6	9.89583	8.51852	11.4286	8.98148
303	8	0	101	94	88	94	85	71	22	20	16	20	18	18	88	95	94	94	92	96	0.6	0.6	0.6	0.5	0.5	0.5	6.66667	7.91667	9.79167	9.4	10.2222	10.6667
303	9	0	69	90	76	98	70	85	14	22	23	20	22	19	96	95	92	92	97	97	0.5	0.5	0.5	0.5	0.5	0.6	13.7143	8.63636	8	9.2	8.81818	8.50877
303	10	22	79	90	100	94	92	95	20	22	22	20	18	20	92	94	92	90	99	91	0.6	0.6	0.6	0.8	0.8	0.8	7.66667	7.12121	6.9697	5.625	6.875	5.6875
304	1	0		60	61	62	74	65		20	28	24	24	24		100	100	99	100	100		0.6	0.6	0.6	0.6	0.6		8.33333	5.95238	6.875	6.94444	6.94444
304	2	0	64	68	62				22	20	16				100	100	98				0.6	0.6	0.6				7.57576	8.33333	10.2083
305	1	0						82						33						99						0.6						5
305	2	0	95	66	67	81	67	57	30	22	24	24	22	26	95	99	93	93	100	97	0.5	0.5	0.5	0.5	0.5	0.5	6.33333	9	7.75	7.75	9.09091	7.46154
305	3	0	70	54	63	61	71	53	20	20	22	20	21	22	95	95	96	97	99	100	0.5	0.4	0.5	0.5	0.5	0.5	9.5	11.875	8.72727	9.7	9.42857	9.09091
305	4	0	54	45	47	52	48	48	14	16	16	22	18	20	100	99	100	100	100	100	0.5	0.5	0.4	0.4	0.4	0.4	14.2857	12.375	15.625	11.3636	13.8889	12.5
305	5	0	47	43	49				14	15	18				100	100	100				0.4	0.4	0.4				17.8571	16.6667	13.8889
306	1	0						108						30						98						0.5						6.53333
306	2	0	94	84	102	96	108	108	24	24	18	28	22	30	95	97	96	92	93	92	0.5	0.5	0.5	0.6	0.6	0.6	7.91667	8.08333	10.6667	5.47619	7.04545	5.11111
306	3	0	109	106	108	102	100	106	30	20	24	24	24	20	100	94	90	94	90	92	0.6	0.6	0.6	0.8	0.8	0.8	5.55556	7.83333	6.25	4.89583	4.6875	5.75
306	4	0	98	90	100	102	99	100	22	20	18	18	20	20	100	98	84	96	94	100	0.8	0.8	0.8	0.8	0.8	0.8	5.68182	6.125	5.83333	6.66667	5.875	6.25
306	5	0	98	104	94	106	109	104	18	24	24	18	16	18	92	95	92	91	92	98	0.8	0.8	0.8	0.6	0.6	0.6	6.38889	4.94792	4.79167	8.42593	9.58333	9.07407
306	6	0	104	100	97	124	91	112	20	22	22	20	22	22	98	100	96	94	97	98	0.6	0.6	0.6	0.6	0.6	0.6	8.16667	7.57576	7.27273	7.83333	7.34848	7.42424
306	7	0	87	94	99	120	88	105	24	20	20	20	22	24	93	95	95	98	92	98	0.6	0.6	0.6	0.6	0.6	0.6	6.45833	7.91667	7.91667	8.16667	6.9697	6.80556
306	8	0	93	90	101	102	105	102	22	18	20	20	22	22	96	96	90	98	100	99	0.8	0.8	0.6	0.6	0.6	0.6	5.45455	6.66667	7.5	8.16667	7.57576	7.5
306	9	0	102	93	106	106	100	96	24	25	24	20	20	20	96	94	97	94	94	96	0.6	0.6	0.6	0.6	0.6	0.6	6.66667	6.26667	6.73611	7.83333	7.83333	8
306	10	0	94	90	100	98	108	90	22	20	24	24	22	22	92	93	94	91	92	94	0.6	0.6	0.4	0.4	0.4	0.4	6.9697	7.75	9.79167	9.47917	10.4545	10.6818
306	11	0	97	86	88	94	92	104	22	24	22	22	20	28	96	97	94	94	94	95	0.4	0.5	0.4	0.4	0.4	0.55	10.9091	8.08333	10.6818	10.6818	11.75	6.16883
306	12	0	88	85	92	87	84	94	14	20	18	20	22	18	96	96	98	95	96	96	0.55	0.55	0.5	0.5	0.35	0.35	12.4675	8.72727	10.8889	9.5	12.4675	15.2381
306	13	0	96	86	87	98	88	104	22	18	20	20	22	22	93	97	93	98	98	98	0.35	0.35	0.35	0.35	0.35	0.35	12.0779	15.3968	13.2857	14	12.7273	12.7273
306	14	0	100	110	98	109	101	110	24	24	24	20	28	20	97	96	97	95	96	94	0.35	0.4	0.4	0.4	0.4	0.4	11.5476	10	10.1042	11.875	8.57143	11.75
306	15	0	110	104	105	110	109	120	22	24	22	22	28	26	92	97	92	95	94	96	0.4	0.4	0.4	0.3	0.3	0.3	10.4545	10.1042	10.4545	14.3939	11.1905	12.3077
306	16	0	109	102	113	104	106	112	28	20	24	30	22	19	94	92	96	94	90	98	0.3	0.3	0.3	0.3	0.3	0.3	11.1905	15.3333	13.3333	10.4444	13.6364	17.193
306	17	0	111	93	110	100	118	108	20	21	24	20	20	26	94	99	92	95	96	95	0.3	0.3	0.3	0.3	0.3	0.3	15.6667	15.7143	12.7778	15.8333	16	12.1795
306	18	0	110	100	97	105	115	116	22	20	20	25	20	22	94	99	93	97	95	93	0.3	0.3	0.3	0.3	0.3	0.3	14.2424	16.5	15.5	12.9333	15.8333	14.0909
306	19	0	118	105	100	108	118	124	22	20	20	22	20	20	93	96	97	94	94	96	0.3	0.3	0.3	0.3	0.3	0.3	14.0909	16	16.1667	14.2424	15.6667	16
306	20	0	110	93	105	98	116	110	20	20	22	24	18	22	95	94	98	95	93	93	0.3	0.3	0.3	0.3	0.3	0.3	15.8333	15.6667	14.8485	13.1944	17.2222	14.0909
306	21	0	112	114	116	115	118	112	26	26	18	24	28	22	95	95	96	96	94	94	0.3	0.3	0.3	0.3	0.3	0.3	12.1795	12.1795	17.7778	13.3333	11.1905	14.2424
306	22	0	115	104	114				20	20	24				98	95	94				0.3	0.3	0.3				16.3333	15.8333	13.0556
308	1	0					126	102					24	26					96	98					0.4	0.4					10	9.42308
308	2	14	81	88	112	102			26	24	28	26			99	100	98	97			0.4	0.4	0.4	0.4			9.51923	10.4167	8.75	9.32692
309	1	0					82	75					20	20					100	100					0.6	0.6					8.33333	8.33333
309	2	0	70	74	64	65	82	58	16	20	20	20	20	20	99	99	99	96	98	99	0.6	0.6	0.4	0.4	0.4	0.4	10.3125	8.25	12.375	12	12.25	12.375
309	3	0	63	66	50				20	20	20				100	100	100				0.4	0.4	0.4				12.5	12.5	12.5
310	1	0					72	60					24	22					100	100					0.6	0.6					6.94444	7.57576
310	2	0	54	64	63	62	65	50	22	20	20	20	20	20	100	100	100	99	100	100	0.6	0.6	0.5	0.5	0.5	0.5	7.57576	8.33333	10	9.9	10	10
310	3	0	51	44	58	60	52	55	20	22	18	20	18	18	98	100	99	100	100	99	0.5	0.5	0.4	0.4	0.4	0.4	9.8	9.09091	13.75	12.5	13.8889	13.75
310	4	0	51	55	58	59	65	56	20	20	20	20	20	20	100	100	98	99	100	100	0.4	0.4	0.4	0.4	0.4	0.4	12.5	12.5	12.25	12.375	12.5	12.5
310	5	0	50	70	56				20	20	20				100	100	100				0.4	0.4	0.4				12.5	12.5	12.5
311	1	0				62	54	59				20	20	20				98	100	100				0.6	0.6	0.6				8.16667	8.33333	8.33333
311	2	0	54	50	57	51	52	50	20	20	20	20	20	18	100	99	99	99	99	99	0.6	0.6	0.4	0.4	0.4	0.4	8.33333	8.25	12.375	12.375	12.375	13.75
311	3	0	45	42	51	48	55		20	20	20	20	20		99	100	99	99	99		0.4	0.4	0.4	0.4	0.4		12.375	12.5	12.375	12.375	12.375
311	4	0	55	67	59	61	80	70	20	20	20	20	20	20	100	99	99	100	100	100	0.4	0.4	0.3	0.3	0.3	0.3	12.5	12.375	16.5	16.6667	16.6667	16.6667
311	5	0	59	46	55	74			16	16	20	20			100	100	99	99			0.3	0.3	0.3	0.3			20.8333	20.8333	16.5	16.5
312	1	0				81	78	78				22	18	22				99	100	99				0.6	0.6	0.6				7.5	9.25926	7.5
312	2	0	92	106	91	89	90		24	23	20	24	20		94	98	100	98	96		0.6	0.6	0.6	0.6	0.6		6.52778	7.10145	8.33333	6.80556	8
312	3	18	86	80	90	90	82		26	24	18	28	22		96	97	95	92	99		0.5	0.5	0.5	0.5	0.95		7.38462	8.08333	10.5556	6.57143	4.73684
313	1	0						94						22						99						0.4						11.25
313	2	0	82	82	76	89	82	78	24	24	24	24	24	20	98	100	98	95	95	98	0.5	0.5	0.5	0.5	0.5	0.5	8.16667	8.33333	8.16667	7.91667	7.91667	9.8
313	3	10	86	80	75				22	24	30				92	90	96				0.5	0.8	0.8				8.36364	4.6875	4
